# Supplementary material for: A guide to understanding and measuring photosynthetic induction: considerations and recommendations
Source: New Phytol. 2025 Jun 1;247(2):450–69. doi: 10.1111/nph.70218 (PMC12177295; doi:10.1111/nph.70218)
Supplement: Supplementary file 1 — Dataset S1 An Excel‐based toolkit providing examples of current induction analysis metholdogies. Please note: Wiley is not responsible for the content or functionality of any Supporting Information supplied by the authors. Any queries (other than missing material) should be directed to the New Phytologist Central Office. [file NPH-247-450-s001.xlsx]

## Sheet: Intro
New Phytologist Supporting Information
Article title:	A guide to understanding and measuring photosynthetic induction: considerations and recommendations
Authors:	Acevedo-Siaca, Liana; McAusland, Lorna
Article acceptance date:	2025-04-02

## Sheet: Parameter Definitions
	Units	Example value
A	umol m-2 s-1	19	Co2 Assimilation, also noted as AN and Pn
Vcmax	umol m-2 s-1	55	Maximum rate of carboxylation
C	umol mol-1	400	Ambient concentration of carbon dioxide
O	mmol mol-1	210	Ambient concentration of oxygen
J	umol m-2 s-1	80	Rate of whole chain linear electron transport
Rd	umol m-2 s-1	-1	rate of non-photorespiratory (mitochondrial) CO2 evolution in the light - has been estimated as half Rn (Niinemets Ü et al 2005)
Rn	umol m-2 s-1	-1	rate of non-photorespiratory (mitochondrial) CO2 evolution in the dark
Cc	umol mol-1	200	CO2 concentration at the chloroplast
Ci	umol mol-1	250	CO2 concentration in intercellular airspaces
gm	mol m-2 s-1	0.4	Mesophyll conductance
Ko	mmol mol-1	404.9	Michaelis constants for O2 @ 25oC - Bernacchi 2001
Kc	umol mol-1	278.4	Michaelis constants for CO2 @ 25oC - Bernacchi 2001
gs or glw	mol m-2 s-1	0.25	stomatal conductance to water vapour
gtot	mol m-2 s-1	0.6	total conductance to CO2 from the leaf surface to chloroplast stroma assuming gcut of 0 mmol m−2 s−1
gcut	mmol m-2 s-1	2.5	Cuticular conductance to gas diffusion - Sadoki 2021					1.80328
gsc	mol m-2 s-1	0.16	stomatal conductance to CO2, assumed to be 1.6x less than conductance to water (gs/1.6)
Tleaf	oC	25	Absolute leaf temperature in degrees celcius
Tk	K	298.15	Absolute leaf temperature in kelvin
tau	dimensionless	NA	Rubisco specificity factor
Γ*	umol mol-1	45	CO2 compensation point in the absence of dark respiration
	Pa	4.5	CO2 compensation point in the absence of dark respiration
DeltaHa	kJ mol-1	46.39	energy of activation - changes with parameter and temperature (Benacchi 2001)
R	kJ K-1 mol-1	8.3144	molar gas constant
Vo,max	umol m-2 s-1	1	Maximum RuBP saturated rate of oxygenation
Wc	umol m-2 s-1	1	RuBP saturated rate of carboxylation
Estmating Rd, Vc,max, Vo,max, Gamma*, Kc and Ko at leaf temperature
Bernacchi et al . (2001) determined a function that best described the in-vivo temperature dependence of the Michaelis–Menten coefficients of Kc (mmol mol-1),Ko (mmol mol-1), CO2 compensation point
(Γ* -mmol mol-1), Vcmax, Vomax and Rd (umol m-2 s-1) in transgenic tobacco over the temperature range 10–40°C (Table 1 below)
Bernacchi et al 2001	https://onlinelibrary.wiley.com/doi/pdf/10.1111/j.1365-3040.2001.00668.x
Bernacchi CJ, Singsaas EL, Pimentel CA, Portis Jr AR, Long SP. Improved temperature response functions for models of Rubisco‐limited photosynthesis. Plant, Cell & Environment. 2001 Feb;24(2):253-9.
The value of any parameter at a set Tleaf can also be standardised to include only ΔHa by using the known parameter value at 25oC (See equation below - Farquhar et al. 1980; Harley & Baldocchi 1995)
Farquhar G.D., von Caemmerer S. & Berry J.A. (1980) A biochemical model of photosynthetic CO2 assimilation in leaves of C3 species. Planta 149, 78–90
Harley P.C. & Baldocchi D.D. (1995) Scaling carbon dioxide and water vapour exchange from leaf to canopy in a deciduous forest. I. Leaf model parametrization. Plant, Cell & Environment 18, 1146–1156.
	Tleaf = 25oC	Tleaf = 24oC					kJ mol/1	J mol-1	J k/1 mol/1
	Parameter_25	Parameter_24	RTk	RTk298	TdC	Tk	ΔHa	ΔHa	R
Rd	1	0.947852	2470.64	736251	24	297.15	46.39	46390	8.31446
Vcmax	1	0.927351	2470.64	736251	24	297.15	65.33	65330	8.31446
Vomax	1	0.932956	2470.64	736251	24	297.15	60.11	60110	8.31446
gamma*	42.75	40.9231	2470.64	736251	24	297.15	37.83	37830	8.31446
Kc	404.9	369.422	2470.64	736251	24	297.15	79.43	79430	8.31446
Ko	278.4	266.949	2470.64	736251	24	297.15	36.38	36380	8.31446

## Sheet: Diffusional Limitations 
Equations 1-9 (where applicable)
Diffusional Limitations					*note, that these data are using plants that were exposed to LOW light for one hour, induction was not from complete darkness, which affects values from equation #2
																	*Ci is being used instead of Cc since we do not have data for gm
	Eq. 1.										Eq. 2.				Eq. 3.									Eq. 8.
	Induction Raw Data:		Corrected A:		A final value:	Ci final value	A initial value:	Constants from A/Ci Curve:			Limitation by Stomata (LS) - as a %					For ambient CO2 (Ca)			For intercellular CO2 (Ci)
Time (s)	A	Ci	A*		Af	Cif	Ai	Γ*	Rd		0.00194645				A*Ca	Ac	Aj	Ap	Ac	Aj	Ap			Limitation by Stomata (LS) - as a %
0	2.20549	360.207	2.75905		19.6566	285.321	2.20549	3.74	0.93		0.00192128				2.46098	43.0855	30.3562	33.3	33.066	27.2048	33.3			0.01464
10	2.16494	360.76	2.71133		19.6566	285.321	2.20549	3.74	0.93		0.00191103				2.41572	43.0855	30.3562	33.3	33.066	27.2048	33.3			0.0143708
20	2.14843	360.849	2.69191		19.6566	285.321	2.20549	3.74	0.93		0.0019526				2.3973	43.0855	30.3562	33.3	33.066	27.2048	33.3			0.0142612
30	2.21539	360.1	2.77069		19.6566	285.321	2.20549	3.74	0.93		0.00198187				2.47202	43.0855	30.3562	33.3	33.066	27.2048	33.3			0.0147057
40	2.26255	359.256	2.82617		19.6566	285.321	2.20549	3.74	0.93		0.00195813				2.52464	43.0855	30.3562	33.3	33.066	27.2048	33.3			0.0150187
50	2.2243	359.93	2.78117		19.6566	285.321	2.20549	3.74	0.93		0.00190388				2.48196	43.0855	30.3562	33.3	33.066	27.2048	33.3			0.0147648
60	2.13692	360.946	2.67836		19.6566	285.321	2.20549	3.74	0.93		0.00190345				2.38446	43.0855	30.3562	33.3	33.066	27.2048	33.3			0.0141848
70	2.13622	360.967	2.67754		19.6566	285.321	2.20549	3.74	0.93		0.00192561				2.38367	43.0855	30.3562	33.3	33.066	27.2048	33.3			0.0141801
80	2.17191	360.527	2.71954		19.6566	285.321	2.20549	3.74	0.93		0.00191727				2.42351	43.0855	30.3562	33.3	33.066	27.2048	33.3			0.0144171
90	2.15849	360.603	2.70374		19.6566	285.321	2.20549	3.74	0.93		0.00192652				2.40853	43.0855	30.3562	33.3	33.066	27.2048	33.3			0.014328
100	2.17339	360.443	2.72127		19.6566	285.321	2.20549	3.74	0.93		0.00193318				2.42515	43.0855	30.3562	33.3	33.066	27.2048	33.3			0.0144269
110	2.18411	360.295	2.73389		19.6566	285.321	2.20549	3.74	0.93		0.00194412				2.43712	43.0855	30.3562	33.3	33.066	27.2048	33.3			0.0144981
120	2.20173	360.034	2.75462		19.6566	285.321	2.20549	3.74	0.93		0.0019181				2.45678	43.0855	30.3562	33.3	33.066	27.2048	33.3			0.014615
130	2.15981	360.478	2.7053		19.6566	285.321	2.20549	3.74	0.93		0.00191655				2.41	43.0855	30.3562	33.3	33.066	27.2048	33.3			0.0143368
140	2.15732	360.592	2.70237		19.6566	285.321	2.20549	3.74	0.93		0.00193797				2.40722	43.0855	30.3562	33.3	33.066	27.2048	33.3			0.0143202
150	2.19183	360.146	2.74298		19.6566	285.321	2.20549	3.74	0.93		0.00189842				2.44573	43.0855	30.3562	33.3	33.066	27.2048	33.3			0.0145493
160	2.12811	360.834	2.668		19.6566	285.321	2.20549	3.74	0.93		0.00190995				2.37463	43.0855	30.3562	33.3	33.066	27.2048	33.3			0.0141263
170	2.14669	360.639	2.68986		19.6566	285.321	2.20549	3.74	0.93		0.00193589				2.39536	43.0855	30.3562	33.3	33.066	27.2048	33.3			0.0142497
180	2.18848	360.118	2.73903		19.6566	285.321	2.20549	3.74	0.93		0.00197248				2.442	43.0855	30.3562	33.3	33.066	27.2048	33.3			0.0145271
190	2.24742	359.391	2.80838		19.6566	285.321	2.20549	3.74	0.93		0.00191631				2.50776	43.0855	30.3562	33.3	33.066	27.2048	33.3			0.0149183
200	2.15693	360.441	2.70191		19.6566	285.321	2.20549	3.74	0.93		0.00193205				2.40679	43.0855	30.3562	33.3	33.066	27.2048	33.3			0.0143176
210	2.18229	360.035	2.73175		19.6566	285.321	2.20549	3.74	0.93		0.00193433				2.43509	43.0855	30.3562	33.3	33.066	27.2048	33.3			0.014486
220	2.18596	360.066	2.73607		19.6566	285.321	2.20549	3.74	0.93		0.00193457				2.43918	43.0855	30.3562	33.3	33.066	27.2048	33.3			0.0145103
230	2.18634	359.945	2.73651		19.6566	285.321	2.20549	3.74	0.93		0.00195446				2.43961	43.0855	30.3562	33.3	33.066	27.2048	33.3			0.0145129
240	2.21838	359.435	2.77421		19.6566	285.321	2.20549	3.74	0.93		0.00191607				2.47536	43.0855	30.3562	33.3	33.066	27.2048	33.3			0.0147255
250	2.15654	360.231	2.70145		19.6566	285.321	2.20549	3.74	0.93		0.0019468				2.40636	43.0855	30.3562	33.3	33.066	27.2048	33.3			0.0143151
260	2.20605	359.774	2.7597		19.6566	285.321	2.20549	3.74	0.93		0.00193251				2.46159	43.0855	30.3562	33.3	33.066	27.2048	33.3			0.0146437
270	2.18303	359.815	2.73261		19.6566	285.321	2.20549	3.74	0.93		0.00191014				2.43591	43.0855	30.3562	33.3	33.066	27.2048	33.3			0.0144909
280	2.14699	360.38	2.69022		19.6566	285.321	2.20549	3.74	0.93		0.00193211				2.3957	43.0855	30.3562	33.3	33.066	27.2048	33.3			0.0142517
290	2.18239	359.869	2.73186		19.6566	285.321	2.20549	3.74	0.93		0.00293045				2.4352	43.0855	30.3562	33.3	33.066	27.2048	33.3			0.0144866
300	3.79058	337.353	4.62398		19.6566	285.321	2.20549	3.74	0.93		0.00391803				4.22968	43.0855	30.3562	33.3	33.066	27.2048	33.3			0.0251618
310	5.38145	318.972	6.4957		19.6566	285.321	2.20549	3.74	0.93		0.00492939				6.00483	43.0855	30.3562	33.3	33.066	27.2048	33.3			0.0357219
320	7.01063	299.353	8.41251		19.6566	285.321	2.20549	3.74	0.93		0.00565636				7.82275	43.0855	30.3562	33.3	33.066	27.2048	33.3			0.0465364
330	8.18168	284.679	9.7903		19.6566	285.321	2.20549	3.74	0.93		0.00622556				9.12945	43.0855	30.3562	33.3	33.066	27.2048	33.3			0.0543097
340	9.09859	274.366	10.8691		19.6566	285.321	2.20549	3.74	0.93		0.00664162				10.1526	43.0855	30.3562	33.3	33.066	27.2048	33.3			0.0603962
350	9.76881	266.334	11.6576		19.6566	285.321	2.20549	3.74	0.93		0.00683331				10.9004	43.0855	30.3562	33.3	33.066	27.2048	33.3			0.064845
360	10.0776	262.368	12.0209		19.6566	285.321	2.20549	3.74	0.93		0.00707342				11.245	43.0855	30.3562	33.3	33.066	27.2048	33.3			0.0668948
370	10.4644	258.837	12.476		19.6566	285.321	2.20549	3.74	0.93		0.00730788				11.6766	43.0855	30.3562	33.3	33.066	27.2048	33.3			0.0694623
380	10.8421	254.993	12.9204		19.6566	285.321	2.20549	3.74	0.93		0.00739524				12.098	43.0855	30.3562	33.3	33.066	27.2048	33.3			0.0719694
390	10.9828	253.866	13.0859		19.6566	285.321	2.20549	3.74	0.93		0.00756253				12.255	43.0855	30.3562	33.3	33.066	27.2048	33.3			0.0729035
400	11.2523	251.752	13.403		19.6566	285.321	2.20549	3.74	0.93		0.00755929				12.5558	43.0855	30.3562	33.3	33.066	27.2048	33.3			0.0746924
410	11.2471	253.319	13.3969		19.6566	285.321	2.20549	3.74	0.93		0.00775754				12.5499	43.0855	30.3562	33.3	33.066	27.2048	33.3			0.0746576
420	11.5664	250.769	13.7726		19.6566	285.321	2.20549	3.74	0.93		0.00785876				12.9063	43.0855	30.3562	33.3	33.066	27.2048	33.3			0.0767775
430	11.7295	249.61	13.9644		19.6566	285.321	2.20549	3.74	0.93		0.00801227				13.0882	43.0855	30.3562	33.3	33.066	27.2048	33.3			0.0778599
440	11.9768	246.967	14.2554		19.6566	285.321	2.20549	3.74	0.93		0.00810532				13.3642	43.0855	30.3562	33.3	33.066	27.2048	33.3			0.0795014
450	12.1266	246.43	14.4317		19.6566	285.321	2.20549	3.74	0.93		0.00823006				13.5314	43.0855	30.3562	33.3	33.066	27.2048	33.3			0.0804963
460	12.3276	245.95	14.6681		19.6566	285.321	2.20549	3.74	0.93		0.00832404				13.7556	43.0855	30.3562	33.3	33.066	27.2048	33.3			0.0818301
470	12.479	245.526	14.8463		19.6566	285.321	2.20549	3.74	0.93		0.00844759				13.9246	43.0855	30.3562	33.3	33.066	27.2048	33.3			0.0828351
480	12.678	244.303	15.0804		19.6566	285.321	2.20549	3.74	0.93		0.00847661				14.1466	43.0855	30.3562	33.3	33.066	27.2048	33.3			0.0841562
490	12.7248	244.576	15.1354		19.6566	285.321	2.20549	3.74	0.93		0.00856252				14.1988	43.0855	30.3562	33.3	33.066	27.2048	33.3			0.0844665
500	12.8631	244.156	15.2982		19.6566	285.321	2.20549	3.74	0.93		0.00874528				14.3532	43.0855	30.3562	33.3	33.066	27.2048	33.3			0.0853851
510	13.1575	243.486	15.6446		19.6566	285.321	2.20549	3.74	0.93		0.00877465				14.6817	43.0855	30.3562	33.3	33.066	27.2048	33.3			0.0873393
520	13.2049	243.982	15.7003		19.6566	285.321	2.20549	3.74	0.93		0.00876483				14.7345	43.0855	30.3562	33.3	33.066	27.2048	33.3			0.0876534
530	13.189	245.223	15.6817		19.6566	285.321	2.20549	3.74	0.93		0.00893041				14.7169	43.0855	30.3562	33.3	33.066	27.2048	33.3			0.0875484
540	13.4558	243.508	15.9955		19.6566	285.321	2.20549	3.74	0.93		0.00901804				15.0145	43.0855	30.3562	33.3	33.066	27.2048	33.3			0.089319
550	13.5969	242.754	16.1616		19.6566	285.321	2.20549	3.74	0.93		0.00908987				15.172	43.0855	30.3562	33.3	33.066	27.2048	33.3			0.0902559
560	13.7126	243.264	16.2977		19.6566	285.321	2.20549	3.74	0.93		0.00911948				15.3011	43.0855	30.3562	33.3	33.066	27.2048	33.3			0.0910241
570	13.7603	243.526	16.3538		19.6566	285.321	2.20549	3.74	0.93		0.00924982				15.3543	43.0855	30.3562	33.3	33.066	27.2048	33.3			0.0913407
580	13.9703	242.209	16.6009		19.6566	285.321	2.20549	3.74	0.93		0.00927016				15.5886	43.0855	30.3562	33.3	33.066	27.2048	33.3			0.0927344
590	14.0031	243.663	16.6394		19.6566	285.321	2.20549	3.74	0.93		0.00936348				15.6252	43.0855	30.3562	33.3	33.066	27.2048	33.3			0.0929519
600	14.1534	244.503	16.8163		19.6566	285.321	2.20549	3.74	0.93		0.00941373				15.7929	43.0855	30.3562	33.3	33.066	27.2048	33.3			0.0939497
610	14.2343	244.888	16.9115		19.6566	285.321	2.20549	3.74	0.93		0.00952249				15.8832	43.0855	30.3562	33.3	33.066	27.2048	33.3			0.0944871
620	14.4095	243.97	17.1176		19.6566	285.321	2.20549	3.74	0.93		0.00952865				16.0787	43.0855	30.3562	33.3	33.066	27.2048	33.3			0.09565
630	14.4195	244.869	17.1293		19.6566	285.321	2.20549	3.74	0.93		0.00968939				16.0898	43.0855	30.3562	33.3	33.066	27.2048	33.3			0.0957159
640	14.6784	242.974	17.434		19.6566	285.321	2.20549	3.74	0.93		0.00975649				16.3787	43.0855	30.3562	33.3	33.066	27.2048	33.3			0.0974347
650	14.7865	243.583	17.5611		19.6566	285.321	2.20549	3.74	0.93		0.00971154				16.4993	43.0855	30.3562	33.3	33.066	27.2048	33.3			0.0981522
660	14.7141	244.969	17.476		19.6566	285.321	2.20549	3.74	0.93		0.009753				16.4186	43.0855	30.3562	33.3	33.066	27.2048	33.3			0.0976716
670	14.7809	244.981	17.5545		19.6566	285.321	2.20549	3.74	0.93		0.00990105				16.4931	43.0855	30.3562	33.3	33.066	27.2048	33.3			0.0981149
680	15.0193	244.623	17.8351		19.6566	285.321	2.20549	3.74	0.93		0.0098838				16.7592	43.0855	30.3562	33.3	33.066	27.2048	33.3			0.0996979
690	14.9916	245.515	17.8024		19.6566	285.321	2.20549	3.74	0.93		0.00990351				16.7282	43.0855	30.3562	33.3	33.066	27.2048	33.3			0.0995135
700	15.0233	247.143	17.8398		19.6566	285.321	2.20549	3.74	0.93		0.00997409				16.7636	43.0855	30.3562	33.3	33.066	27.2048	33.3			0.0997243
710	15.137	247.523	17.9735		19.6566	285.321	2.20549	3.74	0.93		0.0100859				16.8905	43.0855	30.3562	33.3	33.066	27.2048	33.3			0.100479
720	15.3171	246.872	18.1854		19.6566	285.321	2.20549	3.74	0.93		0.0100779				17.0914	43.0855	30.3562	33.3	33.066	27.2048	33.3			0.101674
730	15.3043	247.942	18.1704		19.6566	285.321	2.20549	3.74	0.93		0.0102012				17.0771	43.0855	30.3562	33.3	33.066	27.2048	33.3			0.101589
740	15.5028	247.905	18.404		19.6566	285.321	2.20549	3.74	0.93		0.010174				17.2987	43.0855	30.3562	33.3	33.066	27.2048	33.3			0.102907
750	15.459	249.159	18.3524		19.6566	285.321	2.20549	3.74	0.93		0.0102312				17.2498	43.0855	30.3562	33.3	33.066	27.2048	33.3			0.102616
760	15.5512	249.676	18.4609		19.6566	285.321	2.20549	3.74	0.93		0.0103048				17.3526	43.0855	30.3562	33.3	33.066	27.2048	33.3			0.103228
770	15.6698	249.595	18.6004		19.6566	285.321	2.20549	3.74	0.93		0.010319				17.485	43.0855	30.3562	33.3	33.066	27.2048	33.3			0.104016
780	15.6926	250.437	18.6273		19.6566	285.321	2.20549	3.74	0.93		0.0104389				17.5105	43.0855	30.3562	33.3	33.066	27.2048	33.3			0.104167
790	15.8858	250.658	18.8545		19.6566	285.321	2.20549	3.74	0.93		0.0104344				17.726	43.0855	30.3562	33.3	33.066	27.2048	33.3			0.105449
800	15.8785	251.323	18.846		19.6566	285.321	2.20549	3.74	0.93		0.0105492				17.7179	43.0855	30.3562	33.3	33.066	27.2048	33.3			0.105401
810	16.0634	250.443	19.0634		19.6566	285.321	2.20549	3.74	0.93		0.0105745				17.9241	43.0855	30.3562	33.3	33.066	27.2048	33.3			0.106628
820	16.1041	252.418	19.1114		19.6566	285.321	2.20549	3.74	0.93		0.0105597				17.9696	43.0855	30.3562	33.3	33.066	27.2048	33.3			0.106899
830	16.0803	252.689	19.0834		19.6566	285.321	2.20549	3.74	0.93		0.0106452				17.9431	43.0855	30.3562	33.3	33.066	27.2048	33.3			0.106741
840	16.2181	252.58	19.2455		19.6566	285.321	2.20549	3.74	0.93		0.0106704				18.0968	43.0855	30.3562	33.3	33.066	27.2048	33.3			0.107655
850	16.2586	253.179	19.2932		19.6566	285.321	2.20549	3.74	0.93		0.0107201				18.142	43.0855	30.3562	33.3	33.066	27.2048	33.3			0.107924
860	16.3388	253.352	19.3875		19.6566	285.321	2.20549	3.74	0.93		0.0108456				18.2315	43.0855	30.3562	33.3	33.066	27.2048	33.3			0.108456
870	16.5409	253.566	19.6253		19.6566	285.321	2.20549	3.74	0.93		0.0108143				18.457	43.0855	30.3562	33.3	33.066	27.2048	33.3			0.109798
880	16.4904	255.381	19.5659		19.6566	285.321	2.20549	3.74	0.93		0.0109163				18.4007	43.0855	30.3562	33.3	33.066	27.2048	33.3			0.109463
890	16.6548	255.131	19.7593		19.6566	285.321	2.20549	3.74	0.93		0.0108875				18.5841	43.0855	30.3562	33.3	33.066	27.2048	33.3			0.110554
900	16.6084	256.407	19.7047		19.6566	285.321	2.20549	3.74	0.93		0.0108864				18.5323	43.0855	30.3562	33.3	33.066	27.2048	33.3			0.110246
910	16.6066	257.045	19.7026		19.6566	285.321	2.20549	3.74	0.93		0.0110737				18.5303	43.0855	30.3562	33.3	33.066	27.2048	33.3			0.110234
920	16.9083	255.802	20.0576		19.6566	285.321	2.20549	3.74	0.93		0.0110386				18.867	43.0855	30.3562	33.3	33.066	27.2048	33.3			0.112237
930	16.8518	257.177	19.991		19.6566	285.321	2.20549	3.74	0.93		0.011096				18.8039	43.0855	30.3562	33.3	33.066	27.2048	33.3			0.111862
940	16.9443	257.148	20.0999		19.6566	285.321	2.20549	3.74	0.93		0.0111259				18.9072	43.0855	30.3562	33.3	33.066	27.2048	33.3			0.112476
950	16.9925	259.248	20.1566		19.6566	285.321	2.20549	3.74	0.93		0.0111344				18.9609	43.0855	30.3562	33.3	33.066	27.2048	33.3			0.112795
960	17.0061	259.151	20.1726		19.6566	285.321	2.20549	3.74	0.93		0.0112007				18.976	43.0855	30.3562	33.3	33.066	27.2048	33.3			0.112886
970	17.1129	259.255	20.2983		19.6566	285.321	2.20549	3.74	0.93		0.0112889				19.0953	43.0855	30.3562	33.3	33.066	27.2048	33.3			0.113595
980	17.2549	259.106	20.4654		19.6566	285.321	2.20549	3.74	0.93		0.0112564				19.2538	43.0855	30.3562	33.3	33.066	27.2048	33.3			0.114538
990	17.2026	260.371	20.4038		19.6566	285.321	2.20549	3.74	0.93		0.0113148				19.1953	43.0855	30.3562	33.3	33.066	27.2048	33.3			0.11419
1000	17.2966	260.524	20.5145		19.6566	285.321	2.20549	3.74	0.93		0.0113275				19.3003	43.0855	30.3562	33.3	33.066	27.2048	33.3			0.114815
1010	17.3171	260.942	20.5386		19.6566	285.321	2.20549	3.74	0.93		0.0113618				19.3232	43.0855	30.3562	33.3	33.066	27.2048	33.3			0.114951
1020	17.3724	261.352	20.6036		19.6566	285.321	2.20549	3.74	0.93		0.0113994				19.3848	43.0855	30.3562	33.3	33.066	27.2048	33.3			0.115318
1030	17.433	262.103	20.6749		19.6566	285.321	2.20549	3.74	0.93		0.0114962				19.4525	43.0855	30.3562	33.3	33.066	27.2048	33.3			0.11572
1040	17.589	261.805	20.8584		19.6566	285.321	2.20549	3.74	0.93		0.0114462				19.6265	43.0855	30.3562	33.3	33.066	27.2048	33.3			0.116755
1050	17.5084	263.149	20.7636		19.6566	285.321	2.20549	3.74	0.93		0.0114605				19.5365	43.0855	30.3562	33.3	33.066	27.2048	33.3			0.11622
1060	17.5314	263.728	20.7907		19.6566	285.321	2.20549	3.74	0.93		0.0115723				19.5623	43.0855	30.3562	33.3	33.066	27.2048	33.3			0.116373
1070	17.7116	263.101	21.0027		19.6566	285.321	2.20549	3.74	0.93		0.0115467				19.7633	43.0855	30.3562	33.3	33.066	27.2048	33.3			0.117569
1080	17.6703	264.787	20.9541		19.6566	285.321	2.20549	3.74	0.93		0.0115954				19.7173	43.0855	30.3562	33.3	33.066	27.2048	33.3			0.117295
1090	17.7487	264.487	21.0464		19.6566	285.321	2.20549	3.74	0.93		0.0116077				19.8047	43.0855	30.3562	33.3	33.066	27.2048	33.3			0.117816
1100	17.7685	265.603	21.0696		19.6566	285.321	2.20549	3.74	0.93		0.0116256				19.8268	43.0855	30.3562	33.3	33.066	27.2048	33.3			0.117947
1110	17.7974	266.269	21.1036		19.6566	285.321	2.20549	3.74	0.93		0.0116701				19.859	43.0855	30.3562	33.3	33.066	27.2048	33.3			0.118138
1120	17.869	266.368	21.1879		19.6566	285.321	2.20549	3.74	0.93		0.0116814				19.9389	43.0855	30.3562	33.3	33.066	27.2048	33.3			0.118614
1130	17.8873	267.487	21.2094		19.6566	285.321	2.20549	3.74	0.93		0.0116891				19.9593	43.0855	30.3562	33.3	33.066	27.2048	33.3			0.118735
1140	17.8997	267.092	21.224		19.6566	285.321	2.20549	3.74	0.93		0.011824				19.9733	43.0855	30.3562	33.3	33.066	27.2048	33.3			0.118818
1150	18.117	266.445	21.4796		19.6566	285.321	2.20549	3.74	0.93		0.0117678				20.2156	43.0855	30.3562	33.3	33.066	27.2048	33.3			0.12026
1160	18.0265	267.663	21.3732		19.6566	285.321	2.20549	3.74	0.93		0.0118049				20.1147	43.0855	30.3562	33.3	33.066	27.2048	33.3			0.11966
1170	18.0861	267.824	21.4433		19.6566	285.321	2.20549	3.74	0.93		0.011771				20.1812	43.0855	30.3562	33.3	33.066	27.2048	33.3			0.120055
1180	18.0315	268.714	21.3791		19.6566	285.321	2.20549	3.74	0.93		0.0118805				20.1203	43.0855	30.3562	33.3	33.066	27.2048	33.3			0.119693
1190	18.208	268.637	21.5867		19.6566	285.321	2.20549	3.74	0.93		0.0118395				20.3172	43.0855	30.3562	33.3	33.066	27.2048	33.3			0.120864
1200	18.142	269.495	21.509		19.6566	285.321	2.20549	3.74	0.93		0.0119024				20.2436	43.0855	30.3562	33.3	33.066	27.2048	33.3			0.120426
1210	18.2432	269.507	21.6282		19.6566	285.321	2.20549	3.74	0.93		0.0118837				20.3565	43.0855	30.3562	33.3	33.066	27.2048	33.3			0.121098
1220	18.2132	269.874	21.5928		19.6566	285.321	2.20549	3.74	0.93		0.0120012				20.323	43.0855	30.3562	33.3	33.066	27.2048	33.3			0.120899
1230	18.4024	269.928	21.8155		19.6566	285.321	2.20549	3.74	0.93		0.0119252				20.5342	43.0855	30.3562	33.3	33.066	27.2048	33.3			0.122155
1240	18.28	270.701	21.6715		19.6566	285.321	2.20549	3.74	0.93		0.0119877				20.3976	43.0855	30.3562	33.3	33.066	27.2048	33.3			0.121342
1250	18.3807	270.588	21.7899		19.6566	285.321	2.20549	3.74	0.93		0.0119746				20.5099	43.0855	30.3562	33.3	33.066	27.2048	33.3			0.122011
1260	18.3595	271.433	21.765		19.6566	285.321	2.20549	3.74	0.93		0.0119851				20.4863	43.0855	30.3562	33.3	33.066	27.2048	33.3			0.12187
1270	18.3764	271.606	21.7849		19.6566	285.321	2.20549	3.74	0.93		0.0120239				20.5051	43.0855	30.3562	33.3	33.066	27.2048	33.3			0.121982
1280	18.439	271.455	21.8585		19.6566	285.321	2.20549	3.74	0.93		0.0120342				20.575	43.0855	30.3562	33.3	33.066	27.2048	33.3			0.122398
1290	18.4555	272.099	21.8779		19.6566	285.321	2.20549	3.74	0.93		0.0120668				20.5934	43.0855	30.3562	33.3	33.066	27.2048	33.3			0.122507
1300	18.5081	272.251	21.9398		19.6566	285.321	2.20549	3.74	0.93		0.0120985				20.6521	43.0855	30.3562	33.3	33.066	27.2048	33.3			0.122856
1310	18.5592	272.564	21.9999		19.6566	285.321	2.20549	3.74	0.93		0.0120907				20.7091	43.0855	30.3562	33.3	33.066	27.2048	33.3			0.123195
1320	18.5466	273.107	21.9851		19.6566	285.321	2.20549	3.74	0.93		0.0121246				20.6951	43.0855	30.3562	33.3	33.066	27.2048	33.3			0.123112
1330	18.6012	273.176	22.0493		19.6566	285.321	2.20549	3.74	0.93		0.012148				20.7559	43.0855	30.3562	33.3	33.066	27.2048	33.3			0.123474
1340	18.6389	273.391	22.0937		19.6566	285.321	2.20549	3.74	0.93		0.0122394				20.7981	43.0855	30.3562	33.3	33.066	27.2048	33.3			0.123725
1350	18.7861	273.239	22.2669		19.6566	285.321	2.20549	3.74	0.93		0.0122015				20.9623	43.0855	30.3562	33.3	33.066	27.2048	33.3			0.124702
1360	18.7251	274.001	22.1951		19.6566	285.321	2.20549	3.74	0.93		0.0122706				20.8942	43.0855	30.3562	33.3	33.066	27.2048	33.3			0.124297
1370	18.8364	273.935	22.3261		19.6566	285.321	2.20549	3.74	0.93		0.0121965				21.0184	43.0855	30.3562	33.3	33.066	27.2048	33.3			0.125036
1380	18.7171	274.65	22.1857		19.6566	285.321	2.20549	3.74	0.93		0.0122864				20.8853	43.0855	30.3562	33.3	33.066	27.2048	33.3			0.124243
1390	18.8619	274.42	22.356		19.6566	285.321	2.20549	3.74	0.93		0.0122461				21.0468	43.0855	30.3562	33.3	33.066	27.2048	33.3			0.125204
1400	18.7969	275.325	22.2796		19.6566	285.321	2.20549	3.74	0.93		0.0123309				20.9743	43.0855	30.3562	33.3	33.066	27.2048	33.3			0.124773
1410	18.9336	275.026	22.4404		19.6566	285.321	2.20549	3.74	0.93		0.0122872				21.1269	43.0855	30.3562	33.3	33.066	27.2048	33.3			0.125681
1420	18.8632	275.594	22.3576		19.6566	285.321	2.20549	3.74	0.93		0.0123377				21.0483	43.0855	30.3562	33.3	33.066	27.2048	33.3			0.125213
1430	18.9445	275.74	22.4533		19.6566	285.321	2.20549	3.74	0.93		0.0122907				21.1391	43.0855	30.3562	33.3	33.066	27.2048	33.3			0.125753
1440	18.8688	276.268	22.3641		19.6566	285.321	2.20549	3.74	0.93		0.0123155				21.0545	43.0855	30.3562	33.3	33.066	27.2048	33.3			0.12525
1450	18.9087	276.457	22.4111		19.6566	285.321	2.20549	3.74	0.93		0.012332				21.0991	43.0855	30.3562	33.3	33.066	27.2048	33.3			0.125515
1460	18.9352	276.957	22.4424		19.6566	285.321	2.20549	3.74	0.93		0.0123323				21.1287	43.0855	30.3562	33.3	33.066	27.2048	33.3			0.125692
1470	18.9357	277.39	22.4429		19.6566	285.321	2.20549	3.74	0.93		0.0123827				21.1292	43.0855	30.3562	33.3	33.066	27.2048	33.3			0.125695
1480	19.0169	277.152	22.5385		19.6566	285.321	2.20549	3.74	0.93		0.0124044				21.2199	43.0855	30.3562	33.3	33.066	27.2048	33.3			0.126234
1490	19.0519	277.112	22.5796		19.6566	285.321	2.20549	3.74	0.93		0.0123341				21.2589	43.0855	30.3562	33.3	33.066	27.2048	33.3			0.126466
1500	18.9387	277.788	22.4464		19.6566	285.321	2.20549	3.74	0.93		0.0123912				21.1326	43.0855	30.3562	33.3	33.066	27.2048	33.3			0.125715
1510	19.0306	278.12	22.5546		19.6566	285.321	2.20549	3.74	0.93		0.0124172				21.2351	43.0855	30.3562	33.3	33.066	27.2048	33.3			0.126325
1520	19.0725	278.035	22.6039		19.6566	285.321	2.20549	3.74	0.93		0.0124135				21.2819	43.0855	30.3562	33.3	33.066	27.2048	33.3			0.126603
1530	19.0665	278.424	22.5968		19.6566	285.321	2.20549	3.74	0.93		0.0125234				21.2752	43.0855	30.3562	33.3	33.066	27.2048	33.3			0.126563
1540	19.2436	277.917	22.8052		19.6566	285.321	2.20549	3.74	0.93		0.0124227				21.4728	43.0855	30.3562	33.3	33.066	27.2048	33.3			0.127738
1550	19.0813	278.89	22.6142		19.6566	285.321	2.20549	3.74	0.93		0.0124681				21.2917	43.0855	30.3562	33.3	33.066	27.2048	33.3			0.126661
1560	19.1545	279.238	22.7003		19.6566	285.321	2.20549	3.74	0.93		0.0124723				21.3734	43.0855	30.3562	33.3	33.066	27.2048	33.3			0.127147
1570	19.1613	279.379	22.7083		19.6566	285.321	2.20549	3.74	0.93		0.0124925				21.381	43.0855	30.3562	33.3	33.066	27.2048	33.3			0.127192
1580	19.1939	279.834	22.7466		19.6566	285.321	2.20549	3.74	0.93		0.0124741				21.4173	43.0855	30.3562	33.3	33.066	27.2048	33.3			0.127408
1590	19.1642	280.126	22.7117		19.6566	285.321	2.20549	3.74	0.93		0.0125185				21.3841	43.0855	30.3562	33.3	33.066	27.2048	33.3			0.127211
1600	19.2357	280.02	22.7958		19.6566	285.321	2.20549	3.74	0.93		0.012528				21.464	43.0855	30.3562	33.3	33.066	27.2048	33.3			0.127686
1610	19.251	280.239	22.8138		19.6566	285.321	2.20549	3.74	0.93		0.0125151				21.481	43.0855	30.3562	33.3	33.066	27.2048	33.3			0.127787
1620	19.2303	280.669	22.7895		19.6566	285.321	2.20549	3.74	0.93		0.0125397				21.4579	43.0855	30.3562	33.3	33.066	27.2048	33.3			0.12765
1630	19.2698	280.844	22.836		19.6566	285.321	2.20549	3.74	0.93		0.0125438				21.502	43.0855	30.3562	33.3	33.066	27.2048	33.3			0.127912
1640	19.2764	281.013	22.8438		19.6566	285.321	2.20549	3.74	0.93		0.0125424				21.5094	43.0855	30.3562	33.3	33.066	27.2048	33.3			0.127956
1650	19.2743	281.203	22.8412		19.6566	285.321	2.20549	3.74	0.93		0.0125578				21.507	43.0855	30.3562	33.3	33.066	27.2048	33.3			0.127942
1660	19.2991	281.66	22.8704		19.6566	285.321	2.20549	3.74	0.93		0.0125814				21.5347	43.0855	30.3562	33.3	33.066	27.2048	33.3			0.128107
1670	19.337	281.462	22.915		19.6566	285.321	2.20549	3.74	0.93		0.0126589				21.577	43.0855	30.3562	33.3	33.066	27.2048	33.3			0.128358
1680	19.4618	281.717	23.0619		19.6566	285.321	2.20549	3.74	0.93		0.0125969				21.7163	43.0855	30.3562	33.3	33.066	27.2048	33.3			0.129187
1690	19.362	281.645	22.9445		19.6566	285.321	2.20549	3.74	0.93		0.0126216				21.6049	43.0855	30.3562	33.3	33.066	27.2048	33.3			0.128524
1700	19.4018	281.739	22.9913		19.6566	285.321	2.20549	3.74	0.93		0.0126438				21.6494	43.0855	30.3562	33.3	33.066	27.2048	33.3			0.128789
1710	19.4376	282.069	23.0334		19.6566	285.321	2.20549	3.74	0.93		0.0127154				21.6892	43.0855	30.3562	33.3	33.066	27.2048	33.3			0.129026
1720	19.553	281.556	23.1691		19.6566	285.321	2.20549	3.74	0.93		0.012643				21.818	43.0855	30.3562	33.3	33.066	27.2048	33.3			0.129792
1730	19.4362	282.473	23.0318		19.6566	285.321	2.20549	3.74	0.93		0.0127042				21.6877	43.0855	30.3562	33.3	33.066	27.2048	33.3			0.129017
1740	19.5348	282.282	23.1477		19.6566	285.321	2.20549	3.74	0.93		0.012624				21.7977	43.0855	30.3562	33.3	33.066	27.2048	33.3			0.129671
1750	19.4057	282.798	22.9958		19.6566	285.321	2.20549	3.74	0.93		0.012649				21.6536	43.0855	30.3562	33.3	33.066	27.2048	33.3			0.128814
1760	19.446	282.315	23.0432		19.6566	285.321	2.20549	3.74	0.93		0.012544				21.6986	43.0855	30.3562	33.3	33.066	27.2048	33.3			0.129082
1770	19.2768	283.608	22.8442		19.6566	285.321	2.20549	3.74	0.93		0.0126665				21.5098	43.0855	30.3562	33.3	33.066	27.2048	33.3			0.127959
1780	19.4742	283.156	23.0764		19.6566	285.321	2.20549	3.74	0.93		0.0126754				21.73	43.0855	30.3562	33.3	33.066	27.2048	33.3			0.129269
1790	19.4885	282.748	23.0933		19.6566	285.321	2.20549	3.74	0.93		0.0127924				21.7461	43.0855	30.3562	33.3	33.066	27.2048	33.3			0.129364
1800	19.6769	282.865	23.3149		19.6566	285.321	2.20549	3.74	0.93		0.0126611				21.9563	43.0855	30.3562	33.3	33.066	27.2048	33.3			0.130615
1810	19.4655	283.503	23.0662		19.6566	285.321	2.20549	3.74	0.93		0.012716				21.7204	43.0855	30.3562	33.3	33.066	27.2048	33.3			0.129211
1820	19.5539	283.504	23.1703		19.6566	285.321	2.20549	3.74	0.93		0.0126656				21.8191	43.0855	30.3562	33.3	33.066	27.2048	33.3			0.129798
1830	19.4727	283.715	23.0746		19.6566	285.321	2.20549	3.74	0.93		0.0127213				21.7284	43.0855	30.3562	33.3	33.066	27.2048	33.3			0.129259
1840	19.5625	283.301	23.1803		19.6566	285.321	2.20549	3.74	0.93		0.0127197				21.8286	43.0855	30.3562	33.3	33.066	27.2048	33.3			0.129855
1850	19.5599	283.983	23.1772		19.6566	285.321	2.20549	3.74	0.93		0.0127013				21.8257	43.0855	30.3562	33.3	33.066	27.2048	33.3			0.129838
1860	19.5301	284.279	23.1423		19.6566	285.321	2.20549	3.74	0.93		0.0127387				21.7925	43.0855	30.3562	33.3	33.066	27.2048	33.3			0.129641
1870	19.5904	283.91	23.2132		19.6566	285.321	2.20549	3.74	0.93		0.0127252				21.8598	43.0855	30.3562	33.3	33.066	27.2048	33.3			0.130041
1880	19.5686	284.086	23.1875		19.6566	285.321	2.20549	3.74	0.93		0.0127293				21.8354	43.0855	30.3562	33.3	33.066	27.2048	33.3			0.129896
1890	19.5753	284.152	23.1954		19.6566	285.321	2.20549	3.74	0.93		0.0127506				21.8429	43.0855	30.3562	33.3	33.066	27.2048	33.3			0.12994
1900	19.6096	284.123	23.2357		19.6566	285.321	2.20549	3.74	0.93		0.0127267				21.8812	43.0855	30.3562	33.3	33.066	27.2048	33.3			0.130168
1910	19.5712	284.483	23.1905		19.6566	285.321	2.20549	3.74	0.93		0.0127248				21.8383	43.0855	30.3562	33.3	33.066	27.2048	33.3			0.129913
1920	19.568	284.573	23.1868		19.6566	285.321	2.20549	3.74	0.93		0.0127834				21.8348	43.0855	30.3562	33.3	33.066	27.2048	33.3			0.129892
1930	19.6625	284.346	23.298		19.6566	285.321	2.20549	3.74	0.93		0.012737				21.9402	43.0855	30.3562	33.3	33.066	27.2048	33.3			0.130519
1940	19.5877	284.698	23.21		19.6566	285.321	2.20549	3.74	0.93		0.0127097				21.8567	43.0855	30.3562	33.3	33.066	27.2048	33.3			0.130023
1950	19.5438	285.082	23.1583		19.6566	285.321	2.20549	3.74	0.93		0.0127659				21.8077	43.0855	30.3562	33.3	33.066	27.2048	33.3			0.129731
1960	19.6342	284.454	23.2647		19.6566	285.321	2.20549	3.74	0.93		0.012752				21.9086	43.0855	30.3562	33.3	33.066	27.2048	33.3			0.130331
1970	19.6119	284.718	23.2385		19.6566	285.321	2.20549	3.74	0.93		0.0127569				21.8838	43.0855	30.3562	33.3	33.066	27.2048	33.3			0.130183
1980	19.6197	285.047	23.2477		19.6566	285.321	2.20549	3.74	0.93		0.0127953				21.8925	43.0855	30.3562	33.3	33.066	27.2048	33.3			0.130235
1990	19.6816	285.051	23.3205		19.6566	285.321	2.20549	3.74	0.93		0.0127936				21.9615	43.0855	30.3562	33.3	33.066	27.2048	33.3			0.130646
2000	19.6789	284.786	23.3173		19.6566	285.321	2.20549	3.74	0.93		0.0127786				21.9586	43.0855	30.3562	33.3	33.066	27.2048	33.3			0.130628
2010	19.6547	284.958	23.2889		19.6566	285.321	2.20549	3.74	0.93		0.0127574				21.9315	43.0855	30.3562	33.3	33.066	27.2048	33.3			0.130467
2020	19.6205	285.097	23.2486		19.6566	285.321	2.20549	3.74	0.93		0.0127872				21.8934	43.0855	30.3562	33.3	33.066	27.2048	33.3			0.130241
2030	19.6686	284.926	23.3052		19.6566	285.321	2.20549	3.74	0.93		0.0127742				21.947	43.0855	30.3562	33.3	33.066	27.2048	33.3			0.13056
2040	19.6476	285.153	23.2805		19.6566	285.321	2.20549	3.74	0.93		0.0127589				21.9236	43.0855	30.3562	33.3	33.066	27.2048	33.3			0.13042
2050	19.623	285.235	23.2515		19.6566	285.321	2.20549	3.74	0.93		0.0128015				21.8961	43.0855	30.3562	33.3	33.066	27.2048	33.3			0.130257
2060	19.6916	285.417	23.3322		19.6566	285.321	2.20549	3.74	0.93		0.0127618				21.9727	43.0855	30.3562	33.3	33.066	27.2048	33.3			0.130712
2070	19.6277	285.17	23.2571		19.6566	285.321	2.20549	3.74	0.93		0.0127701				21.9014	43.0855	30.3562	33.3	33.066	27.2048	33.3			0.130288
2080	19.6411	285.479	23.2728		19.6566	285.321	2.20549	3.74	0.93		0.0127798				21.9163	43.0855	30.3562	33.3	33.066	27.2048	33.3			0.130377
2090	19.6566	285.321	23.2911		19.6566	285.321	2.20549	3.74	0.93		#DIV/0!				21.9337	43.0855	30.3562	33.3	33.066	27.2048	33.3			0.13048

## Sheet: Rubisco Properties
Equations 10-12 - Time constant of rubisco, Rca concentration
						*data for equation should start at beginning of induction (upon exposure to high light).
			Eq. 10.							Eq. 11.					Eq. 12.
	copied from previous tab
Time from beginning of induction		Corrected A:											Visualization:							Example from Woodrow and Mott, 1989:
Time (s)	Time (min)	A*	A*f		Slope:	Tau_Rubisco:	[Rca]:	k (constant):		ln(A*f - A*)
-290	-4.83333	2.75905	23.3149		-0.136888	7.30524	29.691	216.9		3.02315
-280	-4.66667	2.71133	23.3149							3.02547
-270	-4.5	2.69191	23.3149		^ the slope is from eq. 11					3.02641
-260	-4.33333	2.77069	23.3149							3.02258
-250	-4.16667	2.82617	23.3149							3.01988
-240	-4	2.78117	23.3149							3.02207
-230	-3.83333	2.67836	23.3149							3.02706
-220	-3.66667	2.67754	23.3149							3.0271
-210	-3.5	2.71954	23.3149							3.02507
-200	-3.33333	2.70374	23.3149							3.02583
-190	-3.16667	2.72127	23.3149							3.02498
-180	-3	2.73389	23.3149							3.02437
-170	-2.83333	2.75462	23.3149							3.02336
-160	-2.66667	2.7053	23.3149							3.02576
-150	-2.5	2.70237	23.3149							3.0259
-140	-2.33333	2.74298	23.3149							3.02393
-130	-2.16667	2.668	23.3149							3.02757
-120	-2	2.68986	23.3149							3.02651
-110	-1.83333	2.73903	23.3149							3.02412
-100	-1.66667	2.80838	23.3149							3.02074
-90	-1.5	2.70191	23.3149							3.02592
-80	-1.33333	2.73175	23.3149							3.02447
-70	-1.16667	2.73607	23.3149							3.02426
-60	-1	2.73651	23.3149							3.02424
-50	-0.833333	2.77421	23.3149							3.02241
-40	-0.666667	2.70145	23.3149							3.02594
-30	-0.5	2.7597	23.3149							3.02312
-20	-0.333333	2.73261	23.3149							3.02443
-10	-0.166667	2.69022	23.3149							3.02649
0	0	2.73186	23.3149	<- high light turned on						3.02447
10	0.166667	4.62398	23.3149							2.92804
20	0.333333	6.4957	23.3149							2.82252
30	0.5	8.41251	23.3149							2.70152
40	0.666667	9.7903	23.3149							2.60451
50	0.833333	10.8691	23.3149							2.52139
60	1	11.6576	23.3149							2.45593
70	1.16667	12.0209	23.3149							2.42427
80	1.33333	12.476	23.3149							2.38314
90	1.5	12.9204	23.3149							2.34128
100	1.66667	13.0859	23.3149							2.32522
110	1.83333	13.403	23.3149							2.29374
120	2	13.3969	23.3149							2.29436
130	2.16667	13.7726	23.3149							2.25574
140	2.33333	13.9644	23.3149							2.23543
150	2.5	14.2554	23.3149							2.20382
160	2.66667	14.4317	23.3149							2.18416
170	2.83333	14.6681	23.3149							2.15719
180	3	14.8463	23.3149							2.13637
190	3.16667	15.0804	23.3149							2.10833
200	3.33333	15.1354	23.3149							2.10163
210	3.5	15.2982	23.3149							2.08152
220	3.66667	15.6446	23.3149							2.03736
230	3.83333	15.7003	23.3149							2.03007
240	4	15.6817	23.3149							2.03251
250	4.16667	15.9955	23.3149							1.99053
260	4.33333	16.1616	23.3149							1.96758
270	4.5	16.2977	23.3149							1.94836
280	4.66667	16.3538	23.3149							1.94033
290	4.83333	16.6009	23.3149							1.9042
300	5	16.6394	23.3149							1.89844
310	5.16667	16.8163	23.3149							1.87159
320	5.33333	16.9115	23.3149							1.85683
330	5.5	17.1176	23.3149							1.82411
340	5.66667	17.1293	23.3149							1.82222
350	5.83333	17.434	23.3149							1.77172
360	6	17.5611	23.3149							1.74986
370	6.16667	17.476	23.3149							1.76455
380	6.33333	17.5545	23.3149							1.75101
390	6.5	17.8351	23.3149							1.70107
400	6.66667	17.8024	23.3149							1.70702
410	6.83333	17.8398	23.3149							1.70022
420	7	17.9735	23.3149							1.67548
430	7.16667	18.1854	23.3149							1.63501
440	7.33333	18.1704	23.3149							1.63794
450	7.5	18.404	23.3149							1.59147
460	7.66667	18.3524	23.3149							1.60192
470	7.83333	18.4609	23.3149							1.57981
480	8	18.6004	23.3149							1.55065
490	8.16667	18.6273	23.3149							1.54493
500	8.33333	18.8545	23.3149							1.49524
510	8.5	18.846	23.3149							1.49715
520	8.66667	19.0634	23.3149							1.44727
530	8.83333	19.1114	23.3149							1.43592
540	9	19.0834	23.3149							1.44256
550	9.16667	19.2455	23.3149							1.40349
560	9.33333	19.2932	23.3149							1.39171
570	9.5	19.3875	23.3149							1.36799
580	9.66667	19.6253	23.3149							1.30551
590	9.83333	19.5659	23.3149							1.32149
600	10	19.7593	23.3149							1.26852
610	10.1667	19.7047	23.3149							1.28377
620	10.3333	19.7026	23.3149							1.28435
630	10.5	20.0576	23.3149							1.18091
640	10.6667	19.991	23.3149							1.20113
650	10.8333	20.0999	23.3149							1.16782
660	11	20.1566	23.3149							1.15005
670	11.1667	20.1726	23.3149							1.14497
680	11.3333	20.2983	23.3149							1.10414
690	11.5	20.4654	23.3149							1.04715
700	11.6667	20.4038	23.3149							1.06855
710	11.8333	20.5145	23.3149							1.02978
720	12	20.5386	23.3149							1.02113
730	12.1667	20.6036	23.3149							0.997435
740	12.3333	20.6749	23.3149							0.970779
750	12.5	20.8584	23.3149							0.898734
760	12.6667	20.7636	23.3149							0.936625
770	12.8333	20.7907	23.3149							0.925942
780	13	21.0027	23.3149							0.838226
790	13.1667	20.9541	23.3149							0.859002
800	13.3333	21.0464	23.3149							0.819144
810	13.5	21.0696	23.3149							0.808842
820	13.6667	21.1036	23.3149							0.793602
830	13.8333	21.1879	23.3149							0.75474
840	14	21.2094	23.3149							0.744576
850	14.1667	21.224	23.3149							0.737586
860	14.3333	21.4796	23.3149							0.607214
870	14.5	21.3732	23.3149							0.663577
880	14.6667	21.4433	23.3149							0.626783
890	14.8333	21.3791	23.3149							0.660537
900	15	21.5867	23.3149							0.547076
910	15.1667	21.509	23.3149							0.591046
920	15.3333	21.6282	23.3149							0.5228
930	15.5	21.5928	23.3149							0.543552
940	15.6667	21.8155	23.3149							0.40509
950	15.8333	21.6715	23.3149							0.4968
960	16	21.7899	23.3149							0.421994
970	16.1667	21.765	23.3149							0.438203
980	16.3333	21.7849	23.3149							0.425305
990	16.5	21.8585	23.3149							0.375985
1000	16.6667	21.8779	23.3149							0.362549
1010	16.8333	21.9398	23.3149							0.31851
1020	17	21.9999	23.3149							0.273864
1030	17.1667	21.9851	23.3149							0.28502
1040	17.3333	22.0493	23.3149							0.235562
1050	17.5	22.0937	23.3149							0.199837
1060	17.6667	22.2669	23.3149							0.0469151
1070	17.8333	22.1951	23.3149							0.113176
1080	18	22.3261	23.3149							-0.0112074
1090	18.1667	22.1857	23.3149							0.12155
1100	18.3333	22.356	23.3149							-0.041947
1110	18.5	22.2796	23.3149							0.0347274
1120	18.6667	22.4404	23.3149							-0.134088
1130	18.8333	22.3576	23.3149							-0.043582
1140	19	22.4533	23.3149							-0.148909
1150	19.1667	22.3641	23.3149							-0.0504768
1160	19.3333	22.4111	23.3149							-0.101158
1170	19.5	22.4424	23.3149							-0.136316
1180	19.6667	22.4429	23.3149							-0.136962
1190	19.8333	22.5385	23.3149							-0.25303
1200	20	22.5796	23.3149							-0.30744
1210	20.1667	22.4464	23.3149							-0.141002
1220	20.3333	22.5546	23.3149							-0.273977
1230	20.5	22.6039	23.3149							-0.341016
1240	20.6667	22.5968	23.3149							-0.331164
1250	20.8333	22.8052	23.3149							-0.673795
1260	21	22.6142	23.3149							-0.355691
1270	21.1667	22.7003	23.3149							-0.486794
1280	21.3333	22.7083	23.3149							-0.499933
1290	21.5	22.7466	23.3149							-0.565096
1300	21.6667	22.7117	23.3149							-0.505429
1310	21.8333	22.7958	23.3149							-0.65571
1320	22	22.8138	23.3149							-0.690942
1330	22.1667	22.7895	23.3149							-0.643467
1340	22.3333	22.836	23.3149							-0.736184
1350	22.5	22.8438	23.3149							-0.752609
1360	22.6667	22.8412	23.3149							-0.747236
1370	22.8333	22.8704	23.3149							-0.81085
1380	23	22.915	23.3149							-0.916576
1390	23.1667	23.0619	23.3149							-1.37437
1400	23.3333	22.9445	23.3149							-0.993015
1410	23.5	22.9913	23.3149							-1.12824
1420	23.6667	23.0334	23.3149							-1.26743
1430	23.8333	23.1691	23.3149							-1.9255
1440	24	23.0318	23.3149							-1.26186
1450	24.1667	23.1477	23.3149							-1.78872
1460	24.3333	22.9958	23.3149							-1.1423
1470	24.5	23.0432	23.3149							-1.30311
1480	24.6667	22.8442	23.3149							-0.753461
1490	24.8333	23.0764	23.3149							-1.43331
1500	25	23.0933	23.3149							-1.50679
1510	25.1667	23.3149	23.3149

## Sheet: Quant. Limit. Analysis
Equation 14-20
Jones 1985	Jones H.G . 1985. Partitioning stomatal and non-stomatal limitations to photosynthesis. Plant, Cell & Environment8, 95–104.	https://onlinelibrary.wiley.com/doi/pdf/10.1111/j.1365-3040.1985.tb01227.x
Grassi and Magnani 2005	Grassi G, Magnani F. Stomatal, mesophyll conductance and biochemical limitations to photosynthesis as affected by drought and leaf ontogeny in ash and oak trees. Plant, Cell & Environment. 2005 Jul;28(7):834-49.	https://onlinelibrary.wiley.com/doi/full/10.1111/j.1365-3040.2005.01333.x
Tomas et al., 2013	Tomás M, Flexas J, Copolovici L, Galmés J, Hallik L, Medrano H, Ribas-Carbó M, Tosens T, Vislap V, Niinemets Ü. Importance of leaf anatomy in determining mesophyll diffusion conductance to CO2 across species: quantitative limitations and scaling up by models. Journal of experimental botany. 2013 May 1;64(8):2269-81.	https://academic.oup.com/jxb/article/64/8/2269/644870
Sakoda et al., 2021	Sakoda K, Yamori W, Groszmann M, Evans JR. Stomatal, mesophyll conductance, and biochemical limitations to photosynthesis during induction. Plant Physiology. 2021 Jan 1;185(1):146-60.	https://academic.oup.com/plphys/article/185/1/146/6011081#229183616
Bernacchi et al 2001	Bernacchi CJ, Singsaas EL, Pimentel CA, Portis Jr AR, Long SP. Improved temperature response functions for models of Rubisco‐limited photosynthesis. Plant, Cell & Environment. 2001 Feb;24(2):253-9.	https://onlinelibrary.wiley.com/doi/pdf/10.1111/j.1365-3040.2001.00668.x
Assumptions
∂AN/∂Cc	∂AN/∂Cc can be calculated as the slope of AN–Cc response curves over a Cc range of 50–100 µmol mol–1 (Tomás et al., 2013)
	AN can be defined as A under RuBP-carboxylation (Ac) or RuBP-regeneration (Ar) limiting conditions (see below - Farquar et al 1980, Sakoda et al., 2021)
	∂Ac/∂Cc	A under RuBP-carboxylation (Ac) limitation
	∂Ar/∂Cc	A under RuBP-regeneration (Ar) limiting condition
First you need to estimate your Cc values from your induction data
And your gtot values
Data used is the supplemental data provided by Sakoda et al 2021
Average' indicates the value given is an average from the original supplemental data, while 'calc' denotes where a paramter has been calculated within this spreadsheet
Raw Data
		Average	Average	Average	Calc	Calc	Average	Average	Average	Average		Calc	Calc	Calc	-
Time (min)	PPFD	A	gs	gm	gsc	gtot	Ci	Cc	Vcmax	J	Γ*	Γ*	Kc	Ko	O
1.66667	0	-0.725747	0.0139881	-	0.00874256	-	460.92	-	-	-	40.9231	4.09231	369.422	266.949	210
3.33333	0	-0.624075	0.013868	-	0.0086675	-	452.938	-	-	-	40.9231	4.09231	369.422	266.949	210
5	0	-0.677939	0.0139461	-	0.00871631	-	458.799	-	-	-	40.9231	4.09231	369.422	266.949	210
6.66667	0	-0.675261	0.0140065	-	0.00875406	-	460.792	-	-	-	40.9231	4.09231	369.422	266.949	210
8.33333	0	-0.647768	0.0142036	-	0.00887725	-	457.61	-	-	-	40.9231	4.09231	369.422	266.949	210
10	0	-0.666338	0.0144178	-	0.00901113	-	457.004	-	-	-	40.9231	4.09231	369.422	266.949	210
11.6667	1500	2.81163	0.01697	0.0891186	0.0106062	0.00947822	231.057	126.397	19.7303	20.9734	40.9231	4.09231	369.422	266.949	210
13.3333	1500	3.71565	0.020098	0.10034	0.0125612	0.0111637	206.03	105.357	31.8945	30.5896	40.9231	4.09231	369.422	266.949	210
15	1500	4.70671	0.0264942	0.117026	0.0165589	0.0145063	195.44	104.916	36.1924	32.814	40.9231	4.09231	369.422	266.949	210
16.6667	1500	6.03139	0.0351386	0.120411	0.0219616	0.0185739	178.953	116.976	32.6701	30.1974	40.9231	4.09231	369.422	266.949	210
18.3333	1500	7.56725	0.0454723	0.139404	0.0284202	0.0236074	170.479	103.772	40.3617	37.443	40.9231	4.09231	369.422	266.949	210
20	1500	9.24052	0.0600795	0.19656	0.0375497	0.031527	176.961	108.471	42.1704	45.3216	40.9231	4.09231	369.422	266.949	210
21.6667	1500	11.0263	0.0778105	0.155389	0.0486316	0.0370394	184.601	110.675	49.395	53.2422	40.9231	4.09231	369.422	266.949	210
23.3333	1500	12.8024	0.100692	0.275369	0.0629324	0.0512254	199.642	144.715	49.3397	58.923	40.9231	4.09231	369.422	266.949	210
25	1500	14.1397	0.126899	0.244187	0.0793122	0.0598673	215.093	151.091	52.0788	64.4198	40.9231	4.09231	369.422	266.949	210
26.6667	1500	15.2317	0.15927	0.26242	0.0995437	0.0721682	233.774	173.589	50.0667	68.4172	40.9231	4.09231	369.422	266.949	210
28.3333	1500	16.0257	0.189155	0.298813	0.118222	0.0847081	245.025	189.571	48.9012	71.3302	40.9231	4.09231	369.422	266.949	210
30	1500	16.7662	0.215431	0.29633	0.134644	0.0925791	251.56	194.568	50.2778	74.3865	40.9231	4.09231	369.422	266.949	210
31.6667	1500	17.4126	0.240318	0.300896	0.150199	0.100188	255.232	191.671	51.897	77.1016	40.9231	4.09231	369.422	266.949	210
33.3333	1500	17.9155	0.264942	0.332253	0.165589	0.110512	258.756	203.747	51.3964	78.9902	40.9231	4.09231	369.422	266.949	210
35	1500	18.2784	0.280372	0.317875	0.175233	0.112961	260.631	202.711	52.4393	80.54	40.9231	4.09231	369.422	266.949	210
36.6667	1500	18.5262	0.298106	0.327082	0.186316	0.118701	262.599	201.813	52.767	81.5394	40.9231	4.09231	369.422	266.949	210
38.3333	1500	18.7194	0.301087	0.35124	0.188179	0.122532	262.037	205.524	53.3531	82.3479	40.9231	4.09231	369.422	266.949	210
40	1500	18.9123	0.316819	0.307798	0.198012	0.120495	263.964	200.937	54.4622	83.2542	40.9231	4.09231	369.422	266.949	210
41.6667	1500	18.985	0.320171	0.37264	0.200107	0.130193	264.222	207.104	53.6292	83.413	40.9231	4.09231	369.422	266.949	210
43.3333	1500	19.1758	0.331961	0.369216	0.207476	0.132832	265.364	205.876	55.8089	87.2917	40.9231	4.09231	369.422	266.949	210
45	1500	19.2431	0.346744	0.294746	0.216715	0.124889	267.468	197.415	55.2329	84.6605	40.9231	4.09231	369.422	266.949	210
46.6667	1500	19.3448	0.347324	0.287335	0.217077	0.123657	266.665	197.812	55.9462	85.1383	40.9231	4.09231	369.422	266.949	210
48.3333	1500	19.3804	0.350103	0.342716	0.218814	0.133548	266.823	209.907	54.1627	85.0363	40.9231	4.09231	369.422	266.949	210
50	1500	19.5034	0.367861	0.340481	0.229913	0.13724	269.188	211.467	53.8068	85.4845	40.9231	4.09231	369.422	266.949	210
51.6667	1500	19.5762	0.356694	0.351793	0.222934	0.136459	267.065	207.708	55.1082	85.9221	40.9231	4.09231	369.422	266.949	210
53.3333	1500	19.537	0.354834	0.324662	0.221771	0.131765	266.809	198.347	56.3597	85.9326	40.9231	4.09231	369.422	266.949	210
55	1500	19.6152	0.366673	0.323742	0.22917	0.134184	268.529	205.799	55.1074	86.086	40.9231	4.09231	369.422	266.949	210
56.6667	1500	19.6194	0.361288	0.331757	0.225805	0.134357	267.288	197.276	58.8372	89.7659	40.9231	4.09231	369.422	266.949	210
58.3333	1500	19.6567	0.366306	0.300892	0.228941	0.130016	267.969	199.222	56.5805	86.4317	40.9231	4.09231	369.422	266.949	210
60	1500	19.641	0.363276	0.395944	0.227048	0.144301	267.415	219.583	52.1945	83.8432	40.9231	4.09231	369.422	266.949	210
Now you can estimate ∂Ac/∂Cc or ∂Ar/∂Cc
	Estimating ∂Ac/∂Cc										Estimating ∂Ar/∂Cc
Time (min)	∂Ac/∂Cc	Phrase 1	Phrase 2	Vcmax	Γ*	Kc	O	O/Kc	Cc		∂Ar/∂Cc	Phrase 1	Phrase 2	J	Γ*	Cc
1.66667	-	-	-	-	-	-	-	-	-		-	-	-	-	-	-
3.33333	-	-	-	-	-	-	-	-	-		-	-	-	-	-	-
5	-	-	-	-	-	-	-	-	-		-	-	-	-	-	-
6.66667	-	-	-	-	-	-	-	-	-		-	-	-	-	-	-
8.33333	-	-	-	-	-	-	-	-	-		-	-	-	-	-	-
10	-	-	-	-	-	-	-	-	-		-	-	-	-	-	-
11.6667	0.0231099	11512.9	498180	19.7303	4.09231	369.422	210	0.568456	126.397		0.00355405	257.488	72449.2	20.9734	4.09231	126.397
13.3333	0.0396887	18610.9	468922	31.8945	4.09231	369.422	210	0.568456	105.357		0.00728267	375.546	51567.2	30.5896	4.09231	105.357
15	0.0450949	21118.8	468318	36.1924	4.09231	369.422	210	0.568456	104.916		0.00787329	402.855	51167.3	32.814	4.09231	104.916
16.6667	0.0393086	19063.5	484969	32.6701	4.09231	369.422	210	0.568456	116.976		0.0059165	370.731	62660.6	30.1974	4.09231	116.976
18.3333	0.0504583	23551.6	466754	40.3617	4.09231	369.422	210	0.568456	103.772		0.0091685	459.685	50137.4	37.443	4.09231	103.772
20	0.0520018	24607	473196	42.1704	4.09231	369.422	210	0.568456	108.471		0.0102217	556.41	54434.1	45.3216	4.09231	108.471
21.6667	0.0605222	28822.7	476233	49.395	4.09231	369.422	210	0.568456	110.675		0.0115669	653.651	56510.3	53.2422	4.09231	110.675
23.3333	0.0549044	28790.4	524373	49.3397	4.09231	369.422	210	0.568456	144.715		0.00773578	723.393	93512.7	58.923	4.09231	144.715
25	0.0569452	30388.7	533649	52.0788	4.09231	369.422	210	0.568456	151.091		0.00779381	790.877	101475	64.4198	4.09231	151.091
26.6667	0.0515227	29214.6	567025	50.0667	4.09231	369.422	210	0.568456	173.589		0.00635527	839.953	132166	68.4172	4.09231	173.589
28.3333	0.0482533	28534.5	591349	48.9012	4.09231	369.422	210	0.568456	189.571		0.00559819	875.716	156428	71.3302	4.09231	189.571
30	0.048973	29337.8	599060	50.2778	4.09231	369.422	210	0.568456	194.568		0.0055538	913.237	164435	74.3865	4.09231	194.568
31.6667	0.0509308	30282.6	594584	51.897	4.09231	369.422	210	0.568456	191.671		0.00592463	946.571	159769	77.1016	4.09231	191.671
33.3333	0.048896	29990.5	613352	51.3964	4.09231	369.422	210	0.568456	203.747		0.00539775	969.757	179659	78.9902	4.09231	203.747
35	0.0500204	30599.1	611731	52.4393	4.09231	369.422	210	0.568456	202.711		0.00555785	988.784	177908	80.54	4.09231	202.711
36.6667	0.0504488	30790.3	610327	52.767	4.09231	369.422	210	0.568456	201.813		0.00567505	1001.05	176396	81.5394	4.09231	201.813
38.3333	0.0505279	31132.3	616139	53.3531	4.09231	369.422	210	0.568456	205.524		0.00553399	1010.98	182685	82.3479	4.09231	205.524
40	0.0521864	31779.4	608960	54.4622	4.09231	369.422	210	0.568456	200.937		0.00584302	1022.11	174928	83.2542	4.09231	200.937
41.6667	0.0505857	31293.4	618622	53.6292	4.09231	369.422	210	0.568456	207.104		0.00552361	1024.06	185396	83.413	4.09231	207.104
43.3333	0.0528063	32565.2	616693	55.8089	4.09231	369.422	210	0.568456	205.876		0.00584693	1071.67	183288	87.2917	4.09231	205.876
45	0.0534059	32229.2	603475	55.2329	4.09231	369.422	210	0.568456	197.415		0.00614702	1039.37	169085	84.6605	4.09231	197.415
46.6667	0.0540404	32645.4	604092	55.9462	4.09231	369.422	210	0.568456	197.812		0.00615793	1045.24	169738	85.1383	4.09231	197.812
48.3333	0.0507265	31604.7	623040	54.1627	4.09231	369.422	210	0.568456	209.907		0.00548725	1043.99	190257	85.0363	4.09231	209.907
50	0.0501947	31397	625505	53.8068	4.09231	369.422	210	0.568456	211.467		0.0054381	1049.49	192988	85.4845	4.09231	211.467
51.6667	0.0519009	32156.4	619572	55.1082	4.09231	369.422	210	0.568456	207.708		0.00565797	1054.86	186438	85.9221	4.09231	207.708
53.3333	0.054365	32886.7	604923	56.3597	4.09231	369.422	210	0.568456	198.347		0.00618325	1054.99	170621	85.9326	4.09231	198.347
55	0.0521528	32155.9	616572	55.1074	4.09231	369.422	210	0.568456	205.799		0.00577033	1056.87	183156	86.086	4.09231	205.799
56.6667	0.0569115	34332.4	603258	58.8372	4.09231	369.422	210	0.568456	197.276		0.00652658	1102.05	168856	89.7659	4.09231	197.276
58.3333	0.0544554	33015.5	606285	56.5805	4.09231	369.422	210	0.568456	199.222		0.00616678	1061.12	172070	86.4317	4.09231	199.222
60	0.0477064	30456.2	638409	52.1945	4.09231	369.422	210	0.568456	219.583		0.00496035	1029.34	207513	83.8432	4.09231	219.583
Estimating percentage limitations
	Now you can estimate stomatal limitation during the induction							….or the limitiation of mesophyll conductance					...or the biochemical limitation (Vcmax or J)
	Lgs (∂Ac/∂Cc) (%)	Lgs (∂Ar/∂Cc) (%)						Lgm (∂Ac/∂Cc) (%)	Lgm (∂Ar/∂Cc) (%)				Lvcmax (∂Ac/∂Cc) (%)	LJ (∂Ar/∂Cc) (%)
Time (min)	Stomatal	Stomatal	gtot/gsc	∂Ac/∂Cc	∂Ar/∂Cc		Time (min)	Mesophyll	Mesophyll	gtot/gm		Time (min)	RuBP-carboxylation	RuBP-regeneration	gtot	gtot/gsc
1.66667	-	-	-	-	-		1.66667	-	-	-		1.66667	-	-	-	-
3.33333	-	-	-	-	-		3.33333	-	-	-		3.33333	-	-	-	-
5	-	-	-	-	-		5	-	-	-		5	-	-	-	-
6.66667	-	-	-	-	-		6.66667	-	-	-		6.66667	-	-	-	-
8.33333	-	-	-	-	-		8.33333	-	-	-		8.33333	-	-	-	-
10	-	-	-	-	-		10	-	-	-		10	-	-	-	-
11.6667	63.3729	24.3707	0.893645	0.0231099	0.00355405		11.6667	7.54219	2.90043	0.106355		11.6667	29.0849	72.7288	0.00947822	0.893645
13.3333	69.3635	35.0877	0.888741	0.0396887	0.00728267		13.3333	8.68339	4.39251	0.111259		13.3333	21.9531	60.5198	0.0111637	0.888741
15	66.2823	30.8198	0.876042	0.0450949	0.00787329		15	9.37877	4.36092	0.123958		15	24.3389	64.8193	0.0145063	0.876042
16.6667	57.4354	20.4319	0.845745	0.0393086	0.0059165		16.6667	10.4756	3.72655	0.154255		16.6667	32.089	75.8416	0.0185739	0.845745
18.3333	56.5896	23.2362	0.830655	0.0504583	0.0091685		18.3333	11.5369	4.73715	0.169345		18.3333	31.8736	72.0267	0.0236074	0.830655
20	52.2707	20.5569	0.839606	0.0520018	0.0102217		20	9.98549	3.92706	0.160394		20	37.7439	75.5161	0.031527	0.839606
21.6667	47.2478	18.1247	0.761634	0.0605222	0.0115669		21.6667	14.787	5.67245	0.238366		21.6667	37.9651	76.2028	0.0370394	0.761634
23.3333	42.1096	10.6795	0.813976	0.0549044	0.00773578		23.3333	9.62365	2.44066	0.186024		23.3333	48.2668	86.8799	0.0512254	0.813976
25	36.7974	8.69482	0.75483	0.0569452	0.00779381		25	11.9518	2.82409	0.24517		25	51.2508	88.4811	0.0598673	0.75483
26.6667	30.199	5.86768	0.72499	0.0515227	0.00635527		26.6667	11.4554	2.22579	0.27501		26.6667	58.3456	91.9065	0.0721682	0.72499
28.3333	26.0033	4.44177	0.716518	0.0482533	0.00559819		28.3333	10.2879	1.75734	0.283482		28.3333	63.7088	93.8009	0.0847081	0.716518
30	23.7884	3.89135	0.687582	0.048973	0.0055538		30	10.8088	1.76812	0.312418		30	65.4028	94.3405	0.0925791	0.687582
31.6667	22.4808	3.72429	0.667036	0.0509308	0.00592463		31.6667	11.2217	1.85906	0.332964		31.6667	66.2975	94.4167	0.100188	0.667036
33.3333	20.4711	3.10793	0.667387	0.048896	0.00539775		33.3333	10.2024	1.54894	0.332613		33.3333	69.3264	95.3431	0.110512	0.667387
35	19.7844	3.02296	0.644636	0.0500204	0.00555785		35	10.9064	1.66645	0.355364		35	69.3092	95.3106	0.112961	0.644636
36.6667	19.0013	2.90694	0.637092	0.0504488	0.00567505		36.6667	10.8237	1.65589	0.362908		36.6667	70.175	95.4372	0.118701	0.637092
38.3333	19.0114	2.81373	0.651145	0.0505279	0.00553399		38.3333	10.1855	1.50748	0.348855		38.3333	70.8032	95.6788	0.122532	0.651145
40	18.3903	2.81437	0.608525	0.0521864	0.00584302		40	11.8308	1.81054	0.391475		40	69.7788	95.3751	0.120495	0.608525
41.6667	18.2056	2.64798	0.650619	0.0505857	0.00552361		41.6667	9.7764	1.42196	0.349381		41.6667	72.018	95.9301	0.130193	0.650619
43.3333	18.2118	2.69931	0.640231	0.0528063	0.00584693		43.3333	10.2339	1.51684	0.359769		43.3333	71.5543	95.7839	0.132832	0.640231
45	17.2618	2.70339	0.576282	0.0534059	0.00614702		45	12.6919	1.9877	0.423718		45	70.0463	95.3089	0.124889	0.576282
46.6667	17.3237	2.70218	0.569643	0.0540404	0.00615793		46.6667	13.0878	2.04146	0.430357		46.6667	69.5885	95.2564	0.123657	0.569643
48.3333	16.8009	2.40875	0.610325	0.0507265	0.00548725		48.3333	10.7269	1.53791	0.389675		48.3333	72.4723	96.0533	0.133548	0.610325
50	15.9855	2.27514	0.596923	0.0501947	0.0054381		50	10.7943	1.53631	0.403077		50	73.2202	96.1886	0.13724	0.596923
51.6667	16.866	2.43692	0.612105	0.0519009	0.00565797		51.6667	10.6881	1.54429	0.387895		51.6667	72.4458	96.0188	0.136459	0.612105
53.3333	17.3539	2.66315	0.594148	0.054365	0.00618325		53.3333	11.8542	1.81915	0.405852		53.3333	70.7919	95.5177	0.131765	0.594148
55	16.3878	2.41411	0.585521	0.0521528	0.00577033		55	11.6006	1.7089	0.414479		55	72.0116	95.877	0.134184	0.585521
56.6667	17.7045	2.75646	0.595014	0.0569115	0.00652658		56.6667	12.0503	1.87614	0.404986		56.6667	70.2452	95.3674	0.134357	0.595014
58.3333	16.7642	2.57163	0.5679	0.0544554	0.00616678		58.3333	12.7555	1.95669	0.4321		58.3333	70.4803	95.4717	0.130016	0.5679
60	15.791	2.11211	0.635553	0.0477064	0.00496035		60	9.05512	1.21116	0.364447		60	75.1538	96.6767	0.144301	0.635553

## Sheet: Pn Induction State
Equations 21-22 - Photosynthetic Induction State - from darkness and from shade
	Eq. 19.									Eq. 20
Data (from Darkness)			Photosynthetic induction state - From Darkness						Data (from shade)			Photosynthetic induction state - From Shade
Time (min)	A		ISt	t	A	RD	Amax		Time (min)	A		ISt	t	A	Ai	Af
1.66667	-0.725747		-	1.66667	-0.725747	-0.669521	19.5927		1.66667	5.56		-6.34745e-15	1.66667	5.6	5.6	19.5927
3.33333	-0.624075		-	3.33333	-0.624075	-0.669521	19.5927		3.33333	5.54		-6.34745e-15	3.33333	5.6	5.6	19.5927
5	-0.677939		-	5	-0.677939	-0.669521	19.5927		5	5.6		-6.34745e-15	5	5.6	5.6	19.5927
6.66667	-0.675261		-	6.66667	-0.675261	-0.669521	19.5927		6.66667	5.33		-6.34745e-15	6.66667	5.6	5.6	19.5927
8.33333	-0.647768		-	8.33333	-0.647768	-0.669521	19.5927		8.33333	5.4		-6.34745e-15	8.33333	5.6	5.6	19.5927
10	-0.666338		-	10	-0.666338	-0.669521	19.5927		10	5.52		-6.34745e-15	10	5.6	5.6	19.5927
11.6667	2.81163		17.1805	11.6667	2.81163	-0.669521	19.5927		11.6667	2.81163		-6.34745e-15	11.6667	5.6	5.6	19.5927
13.3333	3.71565		21.6421	13.3333	3.71565	-0.669521	19.5927		13.3333	3.71565		0.71466	13.3333	5.7	5.6	19.5927
15	4.70671		26.5333	15	4.70671	-0.669521	19.5927		15	4.70671		2.14398	15	5.9	5.6	19.5927
16.6667	6.03139		33.071	16.6667	6.03139	-0.669521	19.5927		16.6667	6.03139		3.08294	16.6667	6.03139	5.6	19.5927
18.3333	7.56725		40.6509	18.3333	7.56725	-0.669521	19.5927		18.3333	7.56725		14.0591	18.3333	7.56725	5.6	19.5927
20	9.24052		48.909	20	9.24052	-0.669521	19.5927		20	9.24052		26.0173	20	9.24052	5.6	19.5927
21.6667	11.0263		57.7225	21.6667	11.0263	-0.669521	19.5927		21.6667	11.0263		38.7797	21.6667	11.0263	5.6	19.5927
23.3333	12.8024		66.4879	23.3333	12.8024	-0.669521	19.5927		23.3333	12.8024		51.4726	23.3333	12.8024	5.6	19.5927
25	14.1397		73.0878	25	14.1397	-0.669521	19.5927		25	14.1397		61.0295	25	14.1397	5.6	19.5927
26.6667	15.2317		78.4773	26.6667	15.2317	-0.669521	19.5927		26.6667	15.2317		68.8339	26.6667	15.2317	5.6	19.5927
28.3333	16.0257		82.3957	28.3333	16.0257	-0.669521	19.5927		28.3333	16.0257		74.5079	28.3333	16.0257	5.6	19.5927
30	16.7662		86.0505	30	16.7662	-0.669521	19.5927		30	16.7662		79.8003	30	16.7662	5.6	19.5927
31.6667	17.4126		89.2405	31.6667	17.4126	-0.669521	19.5927		31.6667	17.4126		84.4196	31.6667	17.4126	5.6	19.5927
33.3333	17.9155		91.7224	33.3333	17.9155	-0.669521	19.5927		33.3333	17.9155		88.0136	33.3333	17.9155	5.6	19.5927
35	18.2784		93.5135	35	18.2784	-0.669521	19.5927		35	18.2784		90.6072	35	18.2784	5.6	19.5927
36.6667	18.5262		94.7367	36.6667	18.5262	-0.669521	19.5927		36.6667	18.5262		92.3784	36.6667	18.5262	5.6	19.5927
38.3333	18.7194		95.69	38.3333	18.7194	-0.669521	19.5927		38.3333	18.7194		93.7588	38.3333	18.7194	5.6	19.5927
40	18.9123		96.6423	40	18.9123	-0.669521	19.5927		40	18.9123		95.1379	40	18.9123	5.6	19.5927
41.6667	18.985		97.001	41.6667	18.985	-0.669521	19.5927		41.6667	18.985		95.6573	41.6667	18.985	5.6	19.5927
43.3333	19.1758		97.9424	43.3333	19.1758	-0.669521	19.5927		43.3333	19.1758		97.0204	43.3333	19.1758	5.6	19.5927
45	19.2431		98.2745	45	19.2431	-0.669521	19.5927		45	19.2431		97.5014	45	19.2431	5.6	19.5927
46.6667	19.3448		98.7764	46.6667	19.3448	-0.669521	19.5927		46.6667	19.3448		98.2282	46.6667	19.3448	5.6	19.5927
48.3333	19.3804		98.9525	48.3333	19.3804	-0.669521	19.5927		48.3333	19.3804		98.4831	48.3333	19.3804	5.6	19.5927
50	19.5034		99.5592	50	19.5034	-0.669521	19.5927		50	19.5034		99.3617	50	19.5034	5.6	19.5927
51.6667	19.5762		99.9185	51.6667	19.5762	-0.669521	19.5927		51.6667	19.5762		99.882	51.6667	19.5762	5.6	19.5927
53.3333	19.537		99.7252	53.3333	19.537	-0.669521	19.5927		53.3333	19.537		99.6021	53.3333	19.537	5.6	19.5927
55	19.6152		100.111	55	19.6152	-0.669521	19.5927		55	19.6152		100.161	55	19.6152	5.6	19.5927
56.6667	19.6194		100.132	56.6667	19.6194	-0.669521	19.5927		56.6667	19.6194		100.191	56.6667	19.6194	5.6	19.5927
58.3333	19.6567		100.316	58.3333	19.6567	-0.669521	19.5927		58.3333	19.6567		100.457	58.3333	19.6567	5.6	19.5927
60	19.641		100.238	60	19.641	-0.669521	19.5927		60	19.641		100.345	60	19.641	5.6	19.5927

## Sheet: Forgone CO2 Assimilation 
Equation 23 - Forgone CO2 Assimilation
https://nph.onlinelibrary.wiley.com/doi/full/10.1111/nph.16454
			Eq. 21.
Data (from Darkness)				t = 15 min	t = 20 min		t = 15 min	t = 20 min
Total time (min)	Time from induction (min)	A	Af	avg A15	avg A20		CLoss_15	CLoss_20
1.66667	-8.33333	-0.725747	19.641	7.13752	9.18452		187.552	209.129
3.33333	-6.66667	-0.624075
5	-5	-0.677939
6.66667	-3.33333	-0.675261
8.33333	-1.66667	-0.647768
10	0	-0.666338	< - when light is turned on
11.6667	1.66667	2.81163
13.3333	3.33333	3.71565
15	5	4.70671
16.6667	6.66667	6.03139
18.3333	8.33333	7.56725
20	10	9.24052
21.6667	11.6667	11.0263
23.3333	13.3333	12.8024
25	15	14.1397
26.6667	16.6667	15.2317
28.3333	18.3333	16.0257
30	20	16.7662
31.6667	21.6667	17.4126
33.3333	23.3333	17.9155
35	25	18.2784
36.6667	26.6667	18.5262
38.3333	28.3333	18.7194
40	30	18.9123
41.6667	31.6667	18.985
43.3333	33.3333	19.1758
45	35	19.2431
46.6667	36.6667	19.3448
48.3333	38.3333	19.3804
50	40	19.5034
51.6667	41.6667	19.5762
53.3333	43.3333	19.537
55	45	19.6152
56.6667	46.6667	19.6194
58.3333	48.3333	19.6567
60	50	19.641

## Sheet: Speed of Induction _Pn
Equation 24- Speed of Induction (t50)
	Eq. 22.
			Here's an example of this equation not working well on data -for this equation to work well, the inflection point must be close to steady-state											*can also estimate t90 or t50 with forecast.linear excel function:
	Induction Raw Data:
Time (s)	A	Ci	Rd	Af	0.9Af	0.1Af	Aip	Slope (s)	Aip((.9Af-Rd)/.1Af)	1/s			Range Af-Ai	0.9Af	t90_raw	0.5Af	t50_raw
0	-1.31514	417.683	-1.31514	15.7685	14.1917	1.57685	12.0297	0.0434506	118.3	23.0146			16.5163	14.8646	1502.23	8.25813	526.177
10	-1.31644	417.049	-1.31514
20	-1.33907	417.359	-1.31514												^these t90 and t50 values need to be adjusted to remove the time before induction started
30	-1.25523	415.961	-1.31514
40	-1.24325	415.841	-1.31514
50	-1.26898	416.488	-1.31514		Visualization of data:
60	-1.23421	415.515	-1.31514												t90		t50
70	-1.26598	416.158	-1.31514												1202.23	sec	226.177	sec
80	-1.32097	417.506	-1.31514												20.0371	min	3.76962	min
90	-1.17914	414.337	-1.31514
100	-1.21661	415.53	-1.31514
110	-1.12116	413.438	-1.31514
120	-1.24422	416.043	-1.31514
130	-1.2455	416.234	-1.31514
140	-1.26147	416.372	-1.31514
150	-1.24162	416.391	-1.31514
160	-1.21689	415.601	-1.31514
170	-1.24391	415.764	-1.31514
180	-1.28823	417.157	-1.31514
190	-1.25473	416.439	-1.31514
200	-1.28553	417.175	-1.31514
210	-1.28119	416.863	-1.31514
220	-1.1908	415.09	-1.31514
230	-1.19399	415.555	-1.31514
240	-1.39036	419.113	-1.31514
250	-1.28838	417.85	-1.31514
260	-1.28657	416.821	-1.31514
270	-1.20133	415.311	-1.31514
280	-1.22047	415.842	-1.31514
290	-1.20975	416.143	-1.31514
300	-0.747722	404.373	-1.31514	<- when light was turned on
310	-0.153296	390.857	-1.31514
320	1.00177	366.759	-1.31514
330	1.91077	348.058	-1.31514
340	2.51661	335.74	-1.31514
350	3.21067	321.653	-1.31514
360	3.73888	310.92	-1.31514
370	4.35519	298.634	-1.31514
380	4.77159	290.441	-1.31514
390	5.20872	282.21	-1.31514
400	5.61054	274.381	-1.31514
410	6.12592	264.834	-1.31514
420	6.46246	259.253	-1.31514
430	6.67883	255.87	-1.31514
440	7.01036	249.937	-1.31514
450	7.09334	249.482	-1.31514
460	7.33681	246.133	-1.31514
470	7.49519	244.158	-1.31514
480	7.49	245.166	-1.31514
490	7.79561	240.929	-1.31514
500	7.79925	242.152	-1.31514
510	7.97455	240.467	-1.31514
520	8.16438	238.097	-1.31514
530	8.34	236.62	-1.31514
540	8.53716	234.929	-1.31514
550	8.47566	238.184	-1.31514
560	8.78398	235.016	-1.31514
570	8.7107	237.752	-1.31514
580	9.00381	234.242	-1.31514
590	9.0503	235.924	-1.31514
600	9.07285	237.316	-1.31514
610	9.1999	235.839	-1.31514
620	9.2716	235.325	-1.31514
630	9.37636	234.831	-1.31514
640	9.65955	232.961	-1.31514
650	9.58224	235.343	-1.31514
660	9.67667	235.086	-1.31514
670	9.86325	232.858	-1.31514
680	9.93092	232.457	-1.31514
690	9.98693	233.121	-1.31514
700	10.1586	231.768	-1.31514
710	10.1794	232.575	-1.31514
720	10.2078	235.195	-1.31514
730	10.5323	231.765	-1.31514
740	10.408	235.363	-1.31514
750	10.5702	234.923	-1.31514
760	10.6451	234.892	-1.31514
770	10.5909	236.429	-1.31514
780	10.8327	235.841	-1.31514
790	10.9351	234.868	-1.31514
800	10.8871	236.243	-1.31514
810	10.9412	238.602	-1.31514
820	11.0407	237.146	-1.31514
830	11.0798	238.204	-1.31514
840	11.1838	238.392	-1.31514
850	11.2053	239.922	-1.31514
860	11.4452	237.601	-1.31514
870	11.4085	238.629	-1.31514
880	11.5652	239.451	-1.31514
890	11.6828	238.566	-1.31514
900	11.6626	239.402	-1.31514
910	11.6278	241.995	-1.31514
920	11.7422	241.59	-1.31514
930	11.8486	241.504	-1.31514
940	11.8697	243.219	-1.31514
950	12.0297	241.932	-1.31514
960	12.0705	241.816	-1.31514
970	12.1402	243.839	-1.31514
980	12.1808	244.034	-1.31514
990	12.2516	243.541	-1.31514
1000	12.3757	243.278	-1.31514
1010	12.3143	246.43	-1.31514
1020	12.3939	246.147	-1.31514
1030	12.4674	245.669	-1.31514
1040	12.5285	246.013	-1.31514
1050	12.5528	247.533	-1.31514
1060	12.6523	247.567	-1.31514
1070	12.6479	248.775	-1.31514
1080	12.6661	249.525	-1.31514
1090	12.7944	248.69	-1.31514
1100	12.7936	250.06	-1.31514
1110	12.8952	250.743	-1.31514
1120	12.9588	250.451	-1.31514
1130	13.0002	250.426	-1.31514
1140	13.1177	250.386	-1.31514
1150	13.1516	250.649	-1.31514
1160	13.145	251.703	-1.31514
1170	13.216	252.089	-1.31514
1180	13.3215	251.953	-1.31514
1190	13.354	254.256	-1.31514
1200	13.3302	253.845	-1.31514
1210	13.5135	252.662	-1.31514
1220	13.5415	253.97	-1.31514
1230	13.5131	255.064	-1.31514
1240	13.5534	255.762	-1.31514
1250	13.5943	255.958	-1.31514
1260	13.7119	255.804	-1.31514
1270	13.6893	256.665	-1.31514
1280	13.7328	256.506	-1.31514
1290	13.7495	257.202	-1.31514
1300	13.8623	256.974	-1.31514
1310	13.8191	258.539	-1.31514
1320	13.8908	258.61	-1.31514
1330	13.9154	258.614	-1.31514
1340	13.9977	258.522	-1.31514
1350	14.0293	259.472	-1.31514
1360	14.1753	258.657	-1.31514
1370	14.1217	260.119	-1.31514
1380	14.2289	259.651	-1.31514
1390	14.1656	260.905	-1.31514
1400	14.2279	260.762	-1.31514
1410	14.3986	259.678	-1.31514
1420	14.2975	261.133	-1.31514
1430	14.3618	260.923	-1.31514
1440	14.386	261.736	-1.31514
1450	14.3892	261.993	-1.31514
1460	14.4085	263.031	-1.31514
1470	14.5651	261.995	-1.31514
1480	14.5704	262.564	-1.31514
1490	14.5034	263.693	-1.31514
1500	14.5403	263.512	-1.31514
1510	14.6324	263.745	-1.31514
1520	14.6981	263.407	-1.31514
1530	14.6802	264.193	-1.31514
1540	14.8409	263.385	-1.31514
1550	14.6296	265.543	-1.31514
1560	14.7807	264.774	-1.31514
1570	14.7691	265.512	-1.31514
1580	14.8423	265.26	-1.31514
1590	14.8666	265.585	-1.31514
1600	14.8597	266.012	-1.31514
1610	14.9131	265.966	-1.31514
1620	14.9441	266.557	-1.31514
1630	15.0182	265.867	-1.31514
1640	14.9787	267.014	-1.31514
1650	14.9899	266.742	-1.31514
1660	15.0511	266.63	-1.31514
1670	15.0719	267.081	-1.31514
1680	15.0238	267.479	-1.31514
1690	15.1422	267.318	-1.31514
1700	15.1702	267.394	-1.31514
1710	15.1465	268.317	-1.31514
1720	15.1264	268.551	-1.31514
1730	15.1551	268.448	-1.31514
1740	15.2438	268.451	-1.31514
1750	15.2433	268.729	-1.31514
1760	15.3452	268.491	-1.31514
1770	15.2466	269.349	-1.31514
1780	15.3304	269.519	-1.31514
1790	15.3262	269.394	-1.31514
1800	15.3301	269.623	-1.31514
1810	15.3785	269.837	-1.31514
1820	15.3442	269.512	-1.31514
1830	15.3634	270.182	-1.31514
1840	15.3875	270.48	-1.31514
1850	15.4106	269.999	-1.31514
1860	15.392	270.803	-1.31514
1870	15.489	270.326	-1.31514
1880	15.5079	270.786	-1.31514
1890	15.4991	270.692	-1.31514
1900	15.5258	270.914	-1.31514
1910	15.5544	271.119	-1.31514
1920	15.5958	270.941	-1.31514
1930	15.6245	270.941	-1.31514
1940	15.5788	271.597	-1.31514
1950	15.5602	272.121	-1.31514
1960	15.6741	271.621	-1.31514
1970	15.713	271.117	-1.31514
1980	15.662	272.294	-1.31514
1990	15.6574	271.786	-1.31514
2000	15.6643	271.695	-1.31514
2010	15.7639	271.509	-1.31514
2020	15.6772	271.906	-1.31514
2030	15.681	272.233	-1.31514
2040	15.7127	272.253	-1.31514
2050	15.8859	271.476	-1.31514
2060	15.7362	272.387	-1.31514
2070	15.7072	272.636	-1.31514
2080	15.7266	272.736	-1.31514
2090	15.7685	272.894	-1.31514

## Sheet: Maxmimum slope of gs
Equation 25 - Maximum slope of gsw
Eq. 23.						k constant from Vialet-Chabrand et al., 2013
Time (s)	gsw		gmax	gmin	k	e	Slmax
0	0.141733		0.470286	0.138433	0.00083	2.178	0.000126464
10	0.141831
20	0.141269
30	0.141501
40	0.140419
50	0.141308
60	0.141235
70	0.141157
80	0.14127
90	0.141026
100	0.140885
110	0.140772
120	0.140525
130	0.14029
140	0.140533
150	0.140395
160	0.140141
170	0.140199
180	0.140025
190	0.139933
200	0.139688
210	0.13943
220	0.139517
230	0.139105
240	0.138589
250	0.138877
260	0.139253
270	0.138331
280	0.138775
290	0.138433
300	0.13351
310	0.140721
320	0.143346
330	0.144241
340	0.146622
350	0.147359
360	0.147738
370	0.149619
380	0.150585
390	0.151624
400	0.15305
410	0.155354
420	0.156825
430	0.157942
440	0.158228
450	0.159846
460	0.162244
470	0.164079
480	0.165424
490	0.166766
500	0.168295
510	0.171635
520	0.173372
530	0.175209
540	0.176696
550	0.177759
560	0.180374
570	0.181674
580	0.182752
590	0.185719
600	0.189413
610	0.191415
620	0.192728
630	0.19458
640	0.195402
650	0.198132
660	0.19963
670	0.200883
680	0.203809
690	0.205246
700	0.208799
710	0.211445
720	0.213155
730	0.215193
740	0.218323
750	0.220371
760	0.223006
770	0.224948
780	0.227289
790	0.231013
800	0.232545
810	0.233885
820	0.238992
830	0.239518
840	0.241643
850	0.243983
860	0.245849
870	0.249968
880	0.253701
890	0.256095
900	0.258825
910	0.260635
920	0.262854
930	0.265862
940	0.267532
950	0.274302
960	0.274583
970	0.277035
980	0.279338
990	0.28241
1000	0.284631
1010	0.286621
1020	0.289178
1030	0.292748
1040	0.295034
1050	0.297899
1060	0.300481
1070	0.302211
1080	0.307124
1090	0.307987
1100	0.312359
1110	0.315448
1120	0.317478
1130	0.321986
1140	0.321218
1150	0.323338
1160	0.326145
1170	0.327966
1180	0.330381
1190	0.333781
1200	0.336297
1210	0.338707
1220	0.339746
1230	0.344192
1240	0.344703
1250	0.346934
1260	0.349951
1270	0.351481
1280	0.352333
1290	0.355702
1300	0.357729
1310	0.360494
1320	0.362774
1330	0.36434
1340	0.366396
1350	0.369187
1360	0.371665
1370	0.373966
1380	0.375013
1390	0.377179
1400	0.380341
1410	0.382024
1420	0.383662
1430	0.386459
1440	0.387519
1450	0.389524
1460	0.392727
1470	0.395163
1480	0.396286
1490	0.397066
1500	0.398194
1510	0.402181
1520	0.403273
1530	0.405364
1540	0.407163
1550	0.408193
1560	0.412372
1570	0.413559
1580	0.416746
1590	0.4179
1600	0.419343
1610	0.421212
1620	0.423442
1630	0.425854
1640	0.426821
1650	0.428174
1660	0.43193
1670	0.431507
1680	0.436801
1690	0.433884
1700	0.435816
1710	0.438481
1720	0.43895
1730	0.441527
1740	0.443232
1750	0.443221
1760	0.441461
1770	0.445387
1780	0.44762
1790	0.445824
1800	0.451633
1810	0.450388
1820	0.452953
1830	0.452577
1840	0.451987
1850	0.456628
1860	0.458135
1870	0.457381
1880	0.458037
1890	0.458414
1900	0.459278
1910	0.460878
1920	0.461714
1930	0.462785
1940	0.462946
1950	0.464412
1960	0.462992
1970	0.463896
1980	0.466526
1990	0.468274
2000	0.466669
2010	0.46732
2020	0.467096
2030	0.467644
2040	0.468389
2050	0.468333
2060	0.471975
2070	0.468276
2080	0.470518
2090	0.470286

## Sheet: References
Calculation	Equation No.	References
Estmating Rd, Vc,max, Vo,max, Gamma*, Kc and Ko at leaf temperature	NA	Bernacchi CJ, Singsaas EL, Pimentel CA, Portis Jr AR, Long SP. Improved temperature response functions for models of Rubisco‐limited photosynthesis. Plant, Cell & Environment. 2001 Feb;24(2):253-9.
		Farquhar G.D., von Caemmerer S. & Berry J.A. (1980) A biochemical model of photosynthetic CO2 assimilation in leaves of C3 species. Planta 149, 78–90
		Harley P.C. & Baldocchi D.D. (1995) Scaling carbon dioxide and water vapour exchange from leaf to canopy in a deciduous forest. I. Leaf model parametrization. Plant, Cell & Environment 18, 1146–1156.
Diffusional Limitations	1-9	Busch FA, Ainsworth EA, Amtmann A, Cavanagh AP, Driever SM, Ferguson JN, Kromdijk J, Lawson T, Leakey ADB, Matthews JSA, Meacham-Henshold K, Vath RL, Vialet-Chabrand S, Walker BJ, Papanatsiou M. 2024. A guide to photosynthetic gas exchange measurements: Fundamental principles, best practice and potential pitfalls. Plant, Cell & Environment, in press. https://doi.org/10.1111/pce.14815
		Evans JR, Sharkey, T, Berry, J, Farquhar G. 1986. Carbon isotope discrimination measured concurrently with gas exchange to investigate CO2 diffusion in leaves of higher plants. Functional Plant Biology, 13(2), 281–292. Doi: 10.1071/PP9860281.
		Farquhar GD, von Caemmerer SV, Berry JA. 1980. A biochemical model of photosynthetic CO2 assimilation in leaves of C3 species. Planta. 149: 78-90. Doi: 10.1007/BF00386231.
		Harley P.C., Loreto F., Dimarco G. & Sharkey T.D. 1992 Theoretical considerations when estimating the mesophyll conductance to CO2 flux by analysis of the response of photosynthesis to CO2. Plant Physiology 98, 1429–1436. Doi: 10.1104/pp.98.4.1429.
		Kaiser E, Kromdijk J, Harbinson J, Heuvelink E, Marcelis LF. 2017. Photosynthetic induction and its diffusional, carboxylation and electron transport processes as affected by CO2 partial pressure, temperature, air humidity and blue irradiance. Annals of Botany. 119: 191-205. Doi: 10.1093/aob/mcw226.
		Márquez DA, Busch FA. 2024. The interplay of short‐term mesophyll and stomatal conductance responses under variable environmental conditions. Plant, cell & environment. 47(9):3393-410. Doi: 10.1111/pce.14880.
		McAusland L, Vialet‐Chabrand S, Davey P, Baker NR, Brendel O, Lawson T. 2016. Effects of kinetics of light‐induced stomatal responses on photosynthesis and water‐use efficiency. New Phytologist 211: 1209-1220. Doi: 10.1111%2Fnph.14000.
		Woodrow IE, Mott KA. 1989. Rate limitation of non-steady-state photosynthesis by ribulose-1, 5-bisphosphate carboxylase in spinach. Functional Plant Biology: 16 :487-500. Doi: 10.1071/PP9890487.
		Urban O, Košvancová M, Marek M v, Lichtenthaler HK. 2007. Induction of photosynthesis and importance of limitations during the induction phase in sun and shade leaves of five ecologically contrasting tree species from the temperate zone. Tree Physiology 27: 1207–1215. Doi: 10.1093%2Ftreephys%2F27.8.1207.
Rubisco Properties	10-12	Mott KA, Woodrow IE. 2000. Modelling the role of Rubisco activase in limiting non‐steady‐state photosynthesis. Journal of Experimental Botany. 1: 399-406. Doi: 10.1093/jexbot/51.suppl_1.399.
		Wang Y, Chan KX, Long SP. 2021. Toward a dynamic photosynthesis model to guide yield improvement in C4 crops. The Plant Journal. 107: 343-359. Doi: 10.1111%2Ftpj.15365
		Mott KA, Woodrow IE. 1993. Effects of O2 and CO2 on non steady-state photosynthesis (further evidence for ribulose-1, 5-bisphosphate carboxylase/oxygenase limitation). Plant Physiology. 102:859-66. Doi: 10.1104/pp.102.3.859.
		Woodrow IE, Mott KA. 1989. Rate limitation of non-steady-state photosynthesis by ribulose-1, 5-bisphosphate carboxylase in spinach. Functional Plant Biology: 16 :487-500. Doi: 10.1071/PP9890487.
Quantitative Limitation Analysis	14-20
		Evans, J.R., 2021. Mesophyll conductance: walls, membranes and spatial complexity. New Phytologist, 229(4), pp.1864-1876. Doi: 10.1111/nph.16968.
		Farquhar GD, von Caemmerer SV, Berry JA. 1980. A biochemical model of photosynthetic CO2 assimilation in leaves of C3 species. Planta. 149: 78-90. Doi: 10.1007/BF00386231.
		Grassi, G. and Magnani, F., 2005. Stomatal, mesophyll conductance and biochemical limitations to photosynthesis as affected by drought and leaf ontogeny in ash and oak trees. Plant, Cell & Environment, 28: 834-849. Doi: 10.1111/j.1365-3040.2005.01333.x.
		Harley P.C., Loreto F., Dimarco G. & Sharkey T.D. 1992 Theoretical considerations when estimating the mesophyll conductance to CO2 flux by analysis of the response of photosynthesis to CO2. Plant Physiology 98, 1429–1436. Doi: 10.1104/pp.98.4.1429.
		Jones HG. 1987. Partitioning stomatal and non‐stomatal limitations to photosynthesis. Plant, Cell & Environment.;8:95-104. Doi: 10.1111/j.1365-3040.1985.tb01227.x
Pn Induction State	21-22	Chazdon RL, Pearcy RW. 1986. Photosynthetic responses to light variation in rainforest species. Oecologia 69: 517-523. https://doi.org/10.1007/BF00410357
Forgone CO2 Assimilation	23	Acevedo‐Siaca LG, Coe R, Wang Y, Kromdijk J, Quick WP, Long SP. 2020. Variation in photosynthetic induction between rice accessions and its potential for improving productivity. New Phytologist 227: 1097–1108. Doi: 10.1111%2Fnph.16454.
Speed of Induction _Pn	24	Acevedo‐Siaca LG, Coe R, Wang Y, Kromdijk J, Quick WP, Long SP. 2020. Variation in photosynthetic induction between rice accessions and its potential for improving productivity. New Phytologist 227: 1097–1108. Doi: 10.1111%2Fnph.16454.
		Acevedo-Siaca LG, Coe R, Quick WP, Long SP. 2021. Variation between rice accessions in photosynthetic induction in flag leaves and underlying mechanisms. Journal of Experimental Botany 72: 1282–1294. Doi: 10.1093%2Fjxb%2Feraa520.
		De Souza AP, Wang Y, Orr DJ, Carmo‐Silva E, Long SP. 2020. Photosynthesis across African cassava germplasm is limited by Rubisco and mesophyll conductance at steady state, but by stomatal conductance in fluctuating light. New Phytologist 225: 2498–2512. Doi: 10.1111%2Fnph.16142.
		McAusland L, Vialet‐Chabrand S, Davey P, Baker NR, Brendel O, Lawson T. 2016. Effects of kinetics of light‐induced stomatal responses on photosynthesis and water‐use efficiency. New Phytologist 211: 1209-1220. Doi: 10.1111%2Fnph.14000.
		Soleh MA, Tanaka Y, Nomoto Y, Iwahashi Y, Nakashima K, Fukuda Y, Long SP, Shiraiwa T. 2016. Factors underlying genotypic differences in the induction of photosynthesis in soybean [Glycine max (L.) Merr.]. Plant, Cell & Environment 39: 685–693. Doi: 10.1111%2Fpce.12674.
		Urban O, Špritová M, Košvancová M, Tomášková I, Lichtenthaler HK, Marek M v. 2008. Comparison of photosynthetic induction and transient limitations during the induction phase in young and mature leaves from three poplar clones. Tree Physiology 28: 1189 – 1197. Doi:10.1093/treephys/28.8.1189
Maximum Slope of gs	25	McAusland L, Vialet‐Chabrand S, Davey P, Baker NR, Brendel O, Lawson T. 2016. Effects of kinetics of light‐induced stomatal responses on photosynthesis and water‐use efficiency. New Phytologist 211: 1209-1220. Doi: 10.1111%2Fnph.14000.
		Vialet-Chabrand S, Dreyer E, Brendel O. 2013. Performance of a new dynamic model for predicting diurnal time courses of stomatal conductance at the leaf level. Plant, Cell & Environment 36: 1529-1546. https://doi.org/10.1111/pce.12086
		Vialet-Chabrand S, Matthews JS, Simkin AJ, Raines CA, Lawson T. 2017. Importance of fluctuations in light on plant photosynthetic acclimation. Plant physiology. 173:2163-79. Doi: 10.1104/pp.16.01767
